# Supplementary material for: Cophenetic correlation analysis as a strategy to select phylogenetically informative proteins: an example from the fungal kingdom
Source: BMC Evol Biol. 2007 Aug 9;7:134. doi: 10.1186/1471-2148-7-134 (PMC2045111; doi:10.1186/1471-2148-7-134)
Supplement: Additional file 1 — Correlation values of KOG distance matrices compared to KOG2671, KOG functional category, the corresponding single protein KOGs to the systematic name, standard name, description, systematic deletion and chromosome number of ORFs of Saccharomyces cerevisiae according to [19]. [file 1471-2148-7-134-S1.xls]

## Sheet: Additional file 1
Additional file 1. Correlation values of KOG distance matrices compared to KOG2671, KOG functional category, the corresponding single protein KOGs to the systematic name, standard name, description, systematic deletion and chromosome number of ORFs of Saccharomyces cerevisiae (Sce) according to http://www.yeastgenome.org/
Correlation value	KOG number	KOG functional category	S. cerevisiae systematic name	Sce standard Name	Description	Systematic deletion	Chromosome number
1	KOG2671	Putative RNA methylase	YOL124c	TRM11	Catalytic subunit of an adoMet-dependent tRNA methyltransferase complex (Trm11p-Trm112p), required for the methylation of the guanosine nucleotide at position 10 (m2G10) in tRNAs; contains a THUMP domain and a methyltransferase domain	viable	XV
0.93	KOG0340	ATP-dependent RNA helicase	YHR169w	DBP8	Putative ATP-dependent RNA helicase of the DEAD-box family involved in biogenesis of the 40S ribosomal subunit	inviable	VIII
0.907	KOG4089	Predicted mitochondrial ribosomal protein L23	YDR405w	MRP20	Mitochondrial ribosomal protein of the large subunit	viable	IV
0.905	KOG0173	20S proteasome, regulatory subunit beta type PSMB7/PSMB10/PUP1	YOR157C	PUP1	Endopeptidase with trypsin-like activity that cleaves after basic residues; beta-type subunit of 20S proteasome synthesized as a proprotein before being proteolytically processed for assembly into 20S particle; human homolog is subunit Z	inviable	XV
0.905	KOG2728	Uncharacterized conserved protein with similarity to phosphopantothenoylcysteine synthetase/decarboxylase	YIL083c	ORF, Uncharacterized	Homolog to human PPCS	inviable	IX
0.895	KOG3111	D-ribulose-5-phosphate 3-epimerase	YJL121c	RPE1	D-ribulose-5-phosphate 3-epimerase, catalyzes a reaction in the non-oxidative part of the pentose-phosphate pathway; mutants are sensitive to oxidative stress	viable	X
0.894	KOG3800	Predicted E3 ubiquitin ligase containing RING finger, subunit of transcription/repair factor TFIIH and CDK-activating kinase assembly factor	YDR460w	TFB3	Subunit of TFIIH and nucleotide excision repair factor 3 complexes, involved in transcription initiation, required for nucleotide excision repair; ring finger protein similar to mammalian CAK and TFIIH subunit	inviable	IV
0.893	KOG3024	Uncharacterized conserved protein	YOR164c	ORF, Uncharacterized	Hypothetical protein	viable	XV
0.888	KOG0816	Protein involved in mRNA turnover	YKL009w	MRT4	Protein involved in mRNA turnover and ribosome assembly, localizes to the nucleolus	viable	XI
0.888	KOG2905	Transcription initiation factor IIF, small subunit (RAP30)	YGR005c	TFG2	TFIIF (Transcription Factor II) middle subunit; involved in both transcription initiation and elongation of RNA polymerase II; homologous to human RAP30	inviable	VII
0.888	KOG3013	Exosomal 3'-5' exoribonuclease complex, subunit Rrp4	YHR069c	RRP4	Protein involved in rRNA processing; component of the exosome 3->5 exonuclease complex with Rrp41p, Rrp42p, Rrp43p and Dis3p	inviable	VIII
0.885	KOG1416	tRNA(1-methyladenosine) methyltransferase, subunit GCD10	YNL062c	GCD10	Subunit of tRNA (1-methyladenosine) methyltransferase with Gcd14p, required for the modification of the adenine at position 58 in tRNAs, especially tRNAi-Met; first identified as a negative regulator of GCN4 expression	inviable	XIV
0.884	KOG2299	Ribonuclease HI	YNL072w	RNH201	Ribonuclease H2 catalytic subunit, removes RNA primers during Okazaki fragment synthesis; cooperates with Rad27p nuclease	viable	XIV
0.878	KOG3045	Predicted RNA methylase involved in rRNA processing	YDR083w	RRP8	Nucleolar protein involved in rRNA processing, pre-rRNA cleavage at site A2; also involved in telomere maintenance; mutation is synthetically lethal with a gar1 mutation	viable	IV
0.877	KOG3003	Molecular chaperone of the GrpE family	YOR232w	MGE1	Protein of the mitochondrial matrix involved in protein import into mitochondria; acts as a cochaperone and a nucleotide release factor for Ssc1p; homolog of E. coli GrpE	inviable	XV
0.873	KOG4018	Uncharacterized conserved protein, contains RWD domain	YDR152w	GIR2	Highly-acidic cytoplasmic RWD domain-containing protein of unknown function, sensitive to proteolysis, N-terminal region has high content of acidic amino acid residues, putative IUP (intrinsically unstructured protein)	viable	IV
0.872	KOG3786	RNA polymerase II assessory factor Cdc73p	YLR418c	CDC73	Constituent of Paf1 complex with RNA polymerase II, Paf1p, Hpr1p, Ctr9, Leo1, Rtf1 and Ccr4p, distinct from Srb-containing Pol II complexes; required for expression of certain genes, modification of some histones, and telomere maintenance	viable	XII
0.871	KOG3789	Nitrogen permease regulator NLRG/NPR2	YEL062w	NPR2	Regulator of nitrogen permeases; transcription is induced in response to proline and urea; contains two PEST sequences	viable	V
0.863	KOG0809	SNARE protein TLG2/Syntaxin 16	YOL018c	TLG2	Syntaxin-like t-SNARE that forms a complex with Tlg1p and Vti1p and mediates fusion of endosome-derived vesicles with the late Golgi; binds Vps45p, which prevents Tlg2p degradation and also facilitates t-SNARE complex formation	viable	XV
0.863	KOG4093	Uncharacterized conserved protein	YPL225w	ORF, Uncharacterized	Hypothetical protein	viable	XVI
0.861	KOG3015	F1-ATP synthase assembly protein	YJL180c	ATP12	Molecular chaperone, required for the assembly of alpha and beta subunits into the F1 sector of mitochondrial F1F0 ATP synthase	viable	X
0.858	KOG2487	RNA polymerase II transcription initiation/nucleotide excision repair factor TFIIH, subunit TFB4	YPR056w	TFB4	Subunit of TFIIH complex, involved in transcription initiation, similar to 34 kDa subunit of human TFIIH; interacts with Ssl1p	inviable	XVI
0.851	KOG0438	Mitochondrial/chloroplast ribosomal protein L2	YEL050c	RML2	Mitochondrial ribosomal protein of the large subunit, has similarity to E. coli L2 ribosomal protein; fat21 mutant allele causes inability to utilize oleate and may interfere with activity of the Adr1p transcription factor	viable	V
0.851	KOG0645	WD40 repeat protein	YDR267c	CIA1	Essential protein involved in assembly of cytosolic and nuclear iron-sulfur proteins	inviable	IV
0.848	KOG2851	Eukaryotic-type DNA primase, catalytic (small) subunit	YIR008c	PRI1	Subunit of DNA primase, which is required for DNA synthesis and double-strand break repair	inviable	IX
0.847	KOG2267	Eukaryotic-type DNA primase, large subunit	YKL045w	PRI2	Subunit of DNA primase, which is required for DNA synthesis and double-strand break repair	inviable	XI
0.844	KOG2732	DNA polymerase delta, regulatory subunit 55	YJR006w	HYS2	DNA polymerase III (delta) subunit, essential for cell viability; involved in DNA replication and DNA repair	inviable	X
0.835	KOG2021	Nuclear mRNA export factor receptor LOS1/Exportin-t (importin beta superfamily)	YKL205w	LOS1	Nuclear pore protein involved in nuclear export of pre-tRNA	viable	XI
0.834	KOG0991	Replication factor C, subunit RFC2	YOL094c	RFC4	Subunit of heteropentameric Replication factor C (RF-C), which is a DNA binding protein and ATPase that acts as a clamp loader of the proliferating cell nuclear antigen (PCNA) processivity factor for DNA polymerases delta and epsilon	inviable	XV
0.83	KOG3224	Uncharacterized conserved protein	YPR040w	TIP41	Protein that interacts physically and genetically with Tap42p, which regulates protein phosphatase 2A; component of the TOR (target of rapamycin) signaling pathway	viable	XVI
0.828	KOG2994	Uracil DNA glycosylase	YML021c	UNG1	Uracil-DNA glycosylase, required for repair of uracil in DNA formed by spontaneous cytosine deamination, not required for strand-specific mismatch repair, cell-cycle regulated, expressed in late G1, localizes to mitochondria and nucleus	viable	XIII
0.821	KOG3103	Rab GTPase interacting factor, Golgi membrane protein	YGR172c	YIP1	Integral membrane protein required for the biogenesis of ER-derived COPII transport vesicles; interacts with Yif1p and Yos1p; localizes to the Golgi, the ER, and COPII vesicles	inviable	VII
0.818	KOG1598	Transcription initiation factor TFIIIB, Brf1 subunit	YGR246c	BRF1	TFIIIB B-related factor, one of three subunits of RNA polymerase III transcription initiation factor TFIIIB, binds TFIIIC and TBP and recruits RNA pol III to promoters, amino-terminal half is homologous to TFIIB. Also known as: TFIIIB70	inviable	VII
0.817	KOG0436	Methionyl-tRNA synthetase	YGR171c	MSM1	Mitochondrial methionyl-tRNA synthetase (MetRS), functions as a monomer in mitochondrial protein synthesis; functions similarly to cytoplasmic MetRS although the cytoplasmic form contains a zinc-binding domain not found in Msm1p	viable	VII
0.812	KOG2326	DNA-binding subunit of a DNA-dependent protein kinase (Ku80 autoantigen)	YMR106C	YKU80	Subunit of the telomeric Ku complex (Yku70p-Yku80p), involved in telomere length maintenance, structure and telomere position effect; relocates to sites of double-strand cleavage to promote nonhomologous end joining during DSB repair	viable	XIII
0.81	KOG1355	Adenylosuccinate synthase	YNL220w	ADE12	Adenylosuccinate synthase, catalyzes the first committed step in the 'de novo' biosynthesis of adenosine	viable	XIV
0.807	KOG1741	Mitochondrial/chloroplast ribosomal protein S14/S29	YPR166c	MRP2	Mitochondrial ribosomal protein of the small subunit	viable	XVI
0.804	KOG3381	Uncharacterized conserved protein	YHR122w	ORF, Uncharacterized	Protein required for cell viability	inviable	VIII
0.788	KOG3244	Protein involved in ubiquinone biosynthesis	YDR204w	COQ4	Protein with a role in ubiquinone (Coenzyme Q) biosynthesis, possibly functioning in stabilization of Coq7p; located on the matrix face of the mitochondrial inner membrane; component of a mitochondrial ubiquinone-synthesizing complex	viable	IV
0.785	KOG1534	Putative transcription factor FET5	YLR243w	ORF, Uncharacterized	Putative protein of unknown function; YLR243W is an essential gene	inviable	XII
0.782	KOG3229	Vacuolar sorting protein VPS24	YKL041w	VPS24	One of four subunits of the endosomal sorting complex required for transport III (ESCRT-III); forms an ESCRT-III subcomplex with Did4p; involved in the sorting of transmembrane proteins into the multivesicular body (MVB) pathway	viable	XI
0.773	KOG3438	DNA-directed RNA polymerase, subunit L	YNL113w	RPC19	RNA polymerase subunit, common to RNA polymerases I and III	inviable	XIV
0.765	KOG1069	Exosomal 3'-5' exoribonuclease complex, subunit Rrp46	YGR095c	RRP46	Protein involved in rRNA processing; component of the exosome 3->5 exonuclease complex	inviable	VII
0.762	KOG3364	Membrane protein involved in organellar division	YIL065c	FIS1	Mitochondrial outer membrane protein involved in membrane fission, required for localization of Dnm1p and Mdv1p during mitochondrial division	viable	IX
0.76	KOG0989	Replication factor C, subunit RFC4	YJR068w	RFC2	Subunit of heteropentameric Replication factor C (RF-C), which is a DNA binding protein and ATPase that acts as a clamp loader of the proliferating cell nuclear antigen (PCNA) processivity factor for DNA polymerases delta and epsilon	inviable	X
0.754	KOG3911	Nucleolar protein NOP52/RRP1	YDR087c	RRP1	Essential evolutionarily conserved nucleolar protein necessary for biogenesis of 60S ribosomal subunits and processing of pre-rRNAs to mature rRNAs, associated with several distinct 66S pre-ribosomal particles	inviable	IV
0.731	KOG3104	Mod5 protein sorting/negative effector of RNA Pol III synthesis	YDR005c	MAF1	Negative regulator of RNA polymerase III; component of several signaling pathways that repress polymerase III transcription in response to changes in cellular environment; targets the initiation factor TFIIIB	viable	IV
0.726	KOG0304	mRNA deadenylase subunit	YNR052c	POP2	RNase of the DEDD superfamily, subunit of the Ccr4-Not complex that mediates 3' to 5' mRNA deadenylation	viable	XIV
0.725	KOG3341	RNA polymerase II transcription factor complex subunit	YPL002c	SNF8	Component of the ESCRT-II complex, which is involved in ubiquitin-dependent sorting of proteins into the endosome; appears to be functionally related to SNF7; involved in glucose derepression	viable	XVI
0.716	KOG3059	N-acetylglucosaminyltransferase complex, subunit PIG-C/GPI2, required for phosphatidylinositol biosynthesis	YPL076w	GPI2	Protein involved in the synthesis of N-acetylglucosaminyl phosphatidylinositol (GlcNAc-PI), the first intermediate in the synthesis of glycosylphosphatidylinositol (GPI) anchors; homologous to the human PIG-C protein	inviable	XVI
0.714	KOG3259	Peptidyl-prolyl cis-trans isomerase	YJR017c	ESS1	Peptidylprolyl-cis/trans-isomerase (PPIase) specific for phosphorylated serine and threonine residues N-terminal to proline; regulates phosphorylation of the RNA polymerase II large subunit (Rpo21p) C-terminal domain	inviable	X
0.713	KOG3313	Molecular chaperone Prefoldin, subunit 3	YGR078c	PAC10	Part of the heteromeric co-chaperone GimC/prefoldin complex, which promotes efficient protein folding	viable	VII
0.702	KOG1750	Mitochondrial/chloroplast ribosomal protein S12	YNR036c	ORF, Uncharacterized	Putative mitochondrial ribosomal protein of the small subunit, has similarity to E. coli and human mitochondrial S12 ribosomal proteins	viable	XIV
0.695	KOG0396	Uncharacterized conserved protein	YIL097w	FYV10	Protein of unknown function, required for survival upon exposure to K1 killer toxin; involved in proteasome-dependent catabolite inactivation of fructose-1,6-bisphosphatase; contains CTLH domain	viable	IX
0.695	KOG3240	Phosphatidylinositol synthase	YPR113w	PIS1	Phosphatidylinositol synthase, required for biosynthesis of phosphatidylinositol, which is a precursor for polyphosphoinositides, sphingolipids, and glycolipid anchors for some of the plasma membrane proteins	inviable	XVI
0.693	KOG1173	Anaphase-promoting complex (APC), Cdc16 subunit	YKL022c	CDC16	Subunit of the anaphase-promoting complex/cyclosome (APC/C), which is a ubiquitin-protein ligase required for degradation of anaphase inhibitors, including mitotic cyclins, during the metaphase/anaphase transition; required for sporulation	inviable	XI
0.684	KOG2626	Histone H3 (Lys4) methyltransferase complex, subunit CPS60/ASH2/BRE2	YLR015w	BRE2	Subunit of the COMPASS (Set1C) complex, which methylates histone H3 on lysine 4 and is required in transcriptional silencing near telomeres; involved in telomere maintenance; similar to trithorax-group protein ASH2L	viable	XII
0.664	KOG1299	Vacuolar sorting protein VPS45/Stt10 (Sec1 family)	YGL095c	VPS45	Protein of the Sec1p/Munc-18 family, essential for vacuolar protein sorting; required for the function of Pep12p and the early endosome/late Golgi SNARE Tlg2p; essential for fusion of Golgi-derived vesicles with the prevacuolar compartment	viable	VII
0.648	KOG3327	Thymidylate kinase/adenylate kinase	YJR057w	CDC8	Thymidylate and uridylate kinase, functions in de novo biosynthesis of pyrimidine deoxyribonucleotides; converts dTMP to dTDP and dUMP to dUTP; essential for mitotic and meiotic DNA replication; homologous to S. pombe Tmp1p	inviable	X
0.616	KOG1746	Defender against cell death protein/oligosaccharyltransferase, epsilon subunit	YOR103c	OST2	Epsilon subunit of the oligosaccharyltransferase complex of the ER lumen, which catalyzes asparagine-linked glycosylation of newly synthesized proteins	inviable	XV
0.607	KOG3159	Lipoate-protein ligase A	YJL046w	ORF, Uncharacterized	Putative protein of unknown function, predicted to encode a lipoate-protein ligase A family member; deletion mutant has a respiratory growth defect	viable	X
0.556	KOG0325	Lipoyltransferase	YLR239c	LIP2	Lipoyl ligase, involved in the modification of mitochondrial enzymes by the attachment of lipoic acid groups	viable	XII
0.5	KOG3063	Membrane coat complex Retromer, subunit VPS26	YJL053w	PEP8	Vacuolar protein sorting protein that forms part of the multimeric membrane-associated retromer complex along with Vps35p, Vps29p, Vps17p, and Vps5p; essential for endosome-to-Golgi retrograde protein transport	viable	X
0.499	KOG0282	mRNA splicing factor	YDR364c	CDC40	Pre-mRNA splicing factor, important for catalytic step II of pre-mRNA splicing and plays a role in cell cycle progression; required for DNA synthesis during mitosis and meiosis; has WD repeats	viable	IV
0.475	KOG2874	rRNA processing protein	YCL059c	KRR1	Essential nucleolar protein required for the synthesis of 18S rRNA and for the assembly of 40S ribosomal subunit	inviable	III
0.436	KOG4017	DNA excision repair protein XPA/XPAC/RAD14	YMR201c	RAD14	Protein that recognizes and binds damaged DNA during nucleotide excision repair; subunit of Nucleotide Excision Repair Factor 1 (NEF1); contains zinc finger motif; homolog of human XPA protein	viable	XIII
0.362	KOG3228	Uncharacterized conserved protein	YDR163w	CWC15	Non-essential protein involved in pre-mRNA splicing, component of a complex containing Cef1p; has similarity to S. pombe Cwf15p	viable	IV
0.351	KOG0551	Hsp90 co-chaperone CNS1 (contains TPR repeats)	YBR155w	CNS1	TPR-containing co-chaperone; binds both Hsp82p (Hsp90) and Ssa1p (Hsp70) and stimulates the ATPase activity of SSA1, ts mutants reduce Hsp82p function while over expression suppresses the phenotypes of an HSP82 ts allele and a cpr7 deletion	inviable	II
0.238	KOG0285	Pleiotropic regulator 1	YPL151c	PRP46	Splicing factor that is found in the Cef1p subcomplex of the spliceosome	inviable	XVI
0.075	KOG2441	mRNA splicing factor/probable chromatin binding snw family nuclear protein	YAL032c	PRP45	Ortholog of human transcriptional coactivator SKIP, can activate transcription of a reporter gene; interacts with splicing factors Prp22p and Prp46p	inviable	I
