# Supplementary material for: Cophenetic correlation analysis as a strategy to select phylogenetically informative proteins: an example from the fungal kingdom
Source: BMC Evol Biol. 2007 Aug 9;7:134. doi: 10.1186/1471-2148-7-134 (PMC2045111; doi:10.1186/1471-2148-7-134)
Supplement: Additional file 2 — Correlation values of the comparison between KOGs distance matrices from a set of 531 proteins used in the study of Kuramae et al., 2006 [14]. [file 1471-2148-7-134-S2.XLS]

## Sheet: Additional file 2
Additional file 2. Correlation values of the comparison between KOGs from the set of 531 proteins used in the study of Kuramae et al., 2006.
KOG number	Correlation value*
KOG0362	0.983
KOG1234	0.978
KOG0724	0.976
KOG1096	0.973
KOG1439	0.971
KOG2168	0.97
KOG0776	0.969
KOG0363	0.963
KOG1980	0.963
KOG0343	0.96
KOG0299	0.959
KOG1354	0.959
KOG0103	0.958
KOG1098	0.958
KOG2509	0.958
KOG2671	0.958	Single KOG protein		KOG used as reference distance matrix to be compared with the 69 KOGs in this study
KOG2472	0.956
KOG2593	0.955
KOG2728	0.955	Single KOG protein
KOG0177	0.954
KOG0991	0.954	Single KOG protein
KOG1670	0.954
KOG1533	0.953
KOG0340	0.952	Single KOG protein
KOG2854	0.952
KOG0557	0.951
KOG0863	0.951
KOG2613	0.95
KOG2002	0.949
KOG0625	0.948
KOG1122	0.948
KOG2231	0.948
KOG0650	0.947
KOG0809	0.947	Single KOG protein
KOG2110	0.947
KOG2420	0.947
KOG1793	0.946
KOG2825	0.946
KOG3786	0.946	Single KOG protein
KOG1646	0.945
KOG2535	0.945
KOG0559	0.944
KOG2414	0.944
KOG0812	0.943
KOG1600	0.943
KOG1628	0.943
KOG1532	0.942
KOG2413	0.942
KOG0647	0.941
KOG2967	0.94
KOG1556	0.939
KOG1722	0.939
KOG2781	0.939
KOG1235	0.938
KOG1380	0.938
KOG3078	0.938
KOG1919	0.937
KOG2757	0.937
KOG3015	0.937	Single KOG protein
KOG2851	0.936	Single KOG protein
KOG3013	0.935	Single KOG protein
KOG3229	0.935	Single KOG protein
KOG3283	0.935
KOG3198	0.934
KOG0296	0.933
KOG0345	0.933
KOG0877	0.933
KOG1068	0.933
KOG1567	0.933
KOG1877	0.933
KOG0142	0.932
KOG3024	0.932	Single KOG protein
KOG3240	0.932	Single KOG protein
KOG0173	0.93	Single KOG protein
KOG0185	0.93
KOG0432	0.93
KOG0728	0.93
KOG1490	0.93
KOG1523	0.93
KOG1180	0.929
KOG3152	0.929
KOG1369	0.928
KOG4071	0.928
KOG1173	0.927	Single KOG protein
KOG1511	0.927
KOG1521	0.926
KOG2299	0.926	Single KOG protein
KOG0531	0.925
KOG0563	0.925
KOG0698	0.925
KOG0730	0.925
KOG1273	0.925
KOG2095	0.924
KOG2245	0.924
KOG3205	0.924
KOG3492	0.924
KOG1116	0.923
KOG2055	0.923
KOG0181	0.922
KOG1416	0.921	Single KOG protein
KOG2409	0.921
KOG3188	0.921
KOG0567	0.92
KOG1092	0.92
KOG0342	0.919
KOG2017	0.919	Single KOG protein
KOG3330	0.919
KOG0239	0.918
KOG2738	0.918
KOG2790	0.918
KOG3296	0.918
KOG1350	0.917
KOG1535	0.917
KOG4089	0.917	Single KOG protein
KOG1947	0.916
KOG3158	0.915
KOG4018	0.915	Single KOG protein
KOG0380	0.914
KOG0679	0.914
KOG1507	0.914
KOG1732	0.914
KOG0166	0.913
KOG0959	0.913
KOG2696	0.913
KOG3244	0.913	Single KOG protein
KOG0184	0.912
KOG0875	0.912
KOG2314	0.912
KOG0592	0.911
KOG1069	0.911	Single KOG protein
KOG0331	0.91
KOG0851	0.91
KOG3022	0.91
KOG3364	0.91	Single KOG protein
KOG0010	0.909
KOG1598	0.909	Single KOG protein
KOG2487	0.909	Single KOG protein
KOG2573	0.909
KOG3103	0.909	Single KOG protein
KOG3566	0.909
KOG3092	0.908
KOG0813	0.907
KOG2686	0.907
KOG0276	0.906
KOG0605	0.906
KOG2554	0.906
KOG0534	0.905
KOG0659	0.904
KOG2121	0.904
KOG3355	0.903
KOG0737	0.902
KOG2549	0.901
KOG4548	0.901
KOG0816	0.9	Single KOG protein
KOG3045	0.9	Single KOG protein
KOG2650	0.898
KOG3003	0.898	Single KOG protein
KOG1961	0.897
KOG0714	0.896
KOG2884	0.896
KOG2905	0.896	Single KOG protein
KOG3208	0.896
KOG0180	0.895
KOG1770	0.895
KOG0096	0.894
KOG0785	0.894
KOG0873	0.894
KOG1647	0.894
KOG2948	0.894
KOG3124	0.894
KOG3313	0.894	Single KOG protein
KOG0436	0.893	Single KOG protein
KOG1210	0.892
KOG0989	0.89	Single KOG protein
KOG3079	0.89
KOG0645	0.889	Single KOG protein
KOG0901	0.889
KOG3059	0.889	Single KOG protein
KOG3111	0.889	Single KOG protein
KOG3381	0.889	Single KOG protein
KOG1355	0.888	Single KOG protein
KOG1465	0.888
KOG2175	0.888
KOG3285	0.888
KOG0975	0.887
KOG0378	0.886
KOG2775	0.886
KOG1078	0.885
KOG3075	0.885
KOG3164	0.884
KOG3169	0.884
KOG0315	0.883
KOG0344	0.882
KOG0796	0.882
KOG3149	0.882
KOG2267	0.881	Single KOG protein
KOG0865	0.88
KOG0707	0.879
KOG1662	0.878
KOG2058	0.878
KOG1562	0.876
KOG0922	0.875
KOG2908	0.875
KOG2909	0.874
KOG0998	0.873
KOG3800	0.872	Single KOG protein
KOG1651	0.871
KOG3110	0.871
KOG3123	0.871
KOG3255	0.871
KOG3702	0.871
KOG1498	0.869
KOG0157	0.868
KOG1741	0.868	Single KOG protein
KOG2375	0.868
KOG3408	0.868
KOG1376	0.867
KOG1671	0.867
KOG3034	0.866
KOG4409	0.866
KOG1047	0.865
KOG1415	0.865
KOG0748	0.864
KOG0955	0.863
KOG2732	0.863	Single KOG protein
KOG3291	0.863
KOG0175	0.861
KOG1299	0.861	Single KOG protein
KOG2061	0.861
KOG2227	0.86
KOG2726	0.86	Single KOG protein
KOG3090	0.859
KOG3235	0.859
KOG1636	0.858
KOG2749	0.858
KOG3065	0.858
KOG0418	0.856
KOG2407	0.855
KOG3087	0.854
KOG1370	0.853
KOG3159	0.852	Single KOG protein
KOG2779	0.851
KOG2981	0.851
KOG3438	0.847	Single KOG protein
KOG1723	0.846
KOG2519	0.846
KOG0082	0.845
KOG3327	0.845	Single KOG protein
KOG0440	0.844
KOG0643	0.844
KOG3151	0.842
KOG0864	0.84
KOG2190	0.84
KOG3302	0.84
KOG3432	0.839
KOG0834	0.838
KOG2053	0.838
KOG2867	0.838
KOG3153	0.836
KOG1474	0.833
KOG1156	0.832
KOG1246	0.832
KOG0585	0.831
KOG1255	0.829
KOG3202	0.829
KOG0676	0.828
KOG1626	0.828
KOG2840	0.827
KOG2608	0.826
KOG1577	0.825
KOG3396	0.825
KOG0601	0.821
KOG0768	0.821
KOG2659	0.821
KOG2337	0.82
KOG0284	0.819
KOG3191	0.819
KOG1352	0.815
KOG1304	0.814
KOG1614	0.814
KOG1505	0.81
KOG1430	0.809
KOG2327	0.809
KOG4020	0.809
KOG1967	0.808
KOG3467	0.806
KOG0325	0.805	Single KOG protein
KOG2553	0.805
KOG2626	0.805	Single KOG protein
KOG0438	0.804	Single KOG protein
KOG2249	0.804
KOG2518	0.803
KOG3001	0.803
KOG2273	0.801
KOG1964	0.8
KOG1110	0.799
KOG1471	0.798
KOG1602	0.798
KOG0598	0.797
KOG2335	0.797
KOG2248	0.795
KOG1444	0.794
KOG0394	0.793
KOG0068	0.792
KOG2159	0.792
KOG2319	0.791	Single KOG protein
KOG3262	0.788
KOG3336	0.788
KOG2276	0.787
KOG1744	0.786
KOG3185	0.786
KOG0084	0.782
KOG1685	0.782
KOG0529	0.781
KOG2776	0.781
KOG2189	0.78
KOG3181	0.779
KOG1746	0.777	Single KOG protein
KOG3341	0.777	Single KOG protein
KOG3387	0.777
KOG1748	0.775
KOG2450	0.775
KOG2073	0.774
KOG3063	0.774	Single KOG protein
KOG0113	0.772
KOG0304	0.772	Single KOG protein
KOG3127	0.77
KOG0657	0.766
KOG1526	0.765
KOG2144	0.764
KOG3187	0.763
KOG3182	0.755
KOG1509	0.754
KOG2250	0.753
KOG2874	0.752	Single KOG protein
KOG3386	0.752
KOG3139	0.751
KOG0078	0.75
KOG1119	0.75
KOG1534	0.749	Single KOG protein
KOG0052	0.748
KOG1944	0.747
KOG2914	0.745
KOG1494	0.743
KOG0756	0.74
KOG3239	0.74
KOG0282	0.739	Single KOG protein
KOG2628	0.739
KOG1963	0.737
KOG1605	0.735
KOG1867	0.731
KOG3274	0.731
KOG0841	0.728
KOG2944	0.725
KOG0752	0.721
KOG0191	0.72
KOG1317	0.72
KOG2729	0.72
KOG3147	0.72
KOG0371	0.719
KOG2555	0.719
KOG2624	0.718
KOG3259	0.717	Single KOG protein
KOG2210	0.715
KOG0658	0.714
KOG1491	0.713
KOG2275	0.71
KOG1467	0.705
KOG1607	0.703
KOG0032	0.701
KOG2317	0.701
KOG2511	0.698
KOG2863	0.698
KOG2793	0.693
KOG0911	0.69
KOG2772	0.69
KOG1885	0.687
KOG2644	0.687
KOG1969	0.684
KOG0011	0.682
KOG0243	0.679
KOG2837	0.676
KOG0087	0.673
KOG1448	0.673
KOG0092	0.666
KOG2929	0.665
KOG0758	0.664
KOG2652	0.663
KOG3030	0.659
KOG3133	0.658
KOG3662	0.658
KOG1750	0.654	Single KOG protein
KOG0731	0.652
KOG1411	0.649
KOG3346	0.649
KOG0328	0.646
KOG3318	0.643
KOG0876	0.641
KOG1539	0.64
KOG1040	0.639
KOG0749	0.635
KOG2785	0.634
KOG0305	0.629
KOG3168	0.629
KOG0393	0.628
KOG0764	0.625
KOG2063	0.625
KOG2421	0.622
KOG2918	0.622
KOG1952	0.619
KOG2638	0.618
KOG1737	0.608
KOG0546	0.601
KOG0668	0.596
KOG0712	0.596
KOG1211	0.594
KOG1046	0.585
KOG3068	0.585
KOG0286	0.584
KOG4155	0.582
KOG0660	0.577
KOG1800	0.575
KOG0334	0.568
KOG1446	0.566
KOG0594	0.565
KOG3403	0.565
KOG1863	0.564
KOG0053	0.563
KOG0070	0.557
KOG1250	0.556
KOG1399	0.555
KOG1036	0.547
KOG1962	0.543
KOG1868	0.54
KOG3332	0.538
KOG3480	0.538
KOG2399	0.533
KOG1752	0.531
KOG1112	0.529
KOG1282	0.527
KOG1586	0.527
KOG2585	0.526
KOG2102	0.525
KOG0619	0.512
KOG3772	0.51
KOG2161	0.509
KOG4400	0.509
KOG0583	0.498
KOG0767	0.498
KOG3855	0.498
KOG2629	0.491
KOG1343	0.49
KOG2056	0.49
KOG0317	0.489
KOG1869	0.487
KOG0062	0.486
KOG0880	0.482
KOG0024	0.476
KOG2194	0.476
KOG2525	0.475
KOG1986	0.474
KOG0264	0.472
KOG0131	0.468
KOG1554	0.467
KOG2551	0.467
KOG1716	0.458
KOG1374	0.446
KOG0446	0.443
KOG2283	0.443
KOG1433	0.44
KOG0757	0.438
KOG1764	0.437
KOG1324	0.428
KOG2026	0.424
KOG0687	0.418
KOG3228	0.418	Single KOG protein
KOG0381	0.411
KOG1242	0.41
KOG0123	0.407
KOG1936	0.406
KOG2861	0.406
KOG2294	0.405
KOG0927	0.403
KOG1550	0.396
KOG1639	0.393
KOG2035	0.387
KOG0973	0.384
KOG0370	0.381
KOG1950	0.38
KOG2047	0.374
KOG2835	0.374
KOG0179	0.371
KOG0396	0.368	Single KOG protein
KOG0937	0.367
KOG0266	0.364
KOG0234	0.359
KOG0551	0.356	Single KOG protein
KOG0356	0.345
KOG0118	0.336
KOG0374	0.336
KOG1973	0.332
KOG1436	0.331
KOG2788	0.321
KOG3020	0.32
KOG0263	0.316
KOG1705	0.316
KOG0094	0.307
KOG0285	0.29	Single KOG protein
KOG1541	0.28
KOG3399	0.266
KOG0417	0.261
KOG0653	0.257
KOG2834	0.247
KOG2941	0.234
KOG2016	0.22
KOG1162	0.219
KOG0627	0.212
KOG2072	0.203
KOG2667	0.199
KOG3373	0.178
KOG1531	0.176
KOG1499	0.157
KOG2529	0.152
KOG1373	0.147
KOG1487	0.142
KOG0787	0.14
KOG2920	0.138
KOG0027	0.126
KOG2441	0.107	Single KOG protein
KOG1688	0.05
KOG0537	-0.001
KOG3311	-0.018
* Correlation value calculated by comparing distances matrices by Pearson's correlation as described by Kuramae et al., 2006
