# Supplementary material for: Cophenetic correlation analysis as a strategy to select phylogenetically informative proteins: an example from the fungal kingdom
Source: BMC Evol Biol. 2007 Aug 9;7:134. doi: 10.1186/1471-2148-7-134 (PMC2045111; doi:10.1186/1471-2148-7-134)
Supplement: Additional file 3 — Correlation values obtained by Pearson's correlation by comparing the distance matrix of KOG2671 with each distance matrix of 69 KOGs, non-directional probability and T- distribution. [file 1471-2148-7-134-S3.XLS]

## Sheet: 70x70
Correlation supermatrix between 70 distance matrices (Correlation, non-directional probability, directional probability; T distribution):
	KOG0173	KOG0282	KOG0285	KOG0304	KOG0325	KOG0340	KOG0396	KOG0436	KOG0438	KOG0551	KOG0645	KOG0809	KOG0816	KOG0989	KOG0991	KOG1069	KOG1173	KOG1299	KOG1355	KOG1416	KOG1534	KOG1598	KOG1741	KOG1746	KOG1750	KOG2021	KOG2267	KOG2299	KOG2326	KOG2441	KOG2487	KOG2626	KOG2671	KOG2728	KOG2732	KOG2851	KOG2874	KOG2905	KOG2994	KOG3003	KOG3013	KOG3015	KOG3024	KOG3045	KOG3059	KOG3063	KOG3103	KOG3104	KOG3111
KOG0173	1	0.531139	0.325467	0.726012	0.472569	0.868978	0.707819	0.745798	0.889294	0.411968	0.805673	0.886355	0.804475	0.820624	0.869464	0.719083	0.734597	0.686036	0.71615	0.847047	0.732497	0.703349	0.82537	0.676622	0.650391	0.822004	0.869661	0.853165	0.77148	0.182053	0.812119	0.811433	0.905277	0.883099	0.869039	0.8362	0.513041	0.814371	0.785857	0.803035	0.856027	0.868052	0.86141	0.80686	0.709487	0.636178	0.792728	0.727151	0.840303
	0	0.001396	0.001396	0.001396	0.001396	0.001396	0.001396	0.001396	0.001396	0.001396	0.001396	0.001396	0.001396	0.001396	0.001396	0.001396	0.001396	0.001396	0.001396	0.001396	0.001396	0.001396	0.001396	0.001396	0.001396	0.001396	0.001396	0.001396	0.001396	0.001396	0.001396	0.001396	0.001396	0.001396	0.001396	0.001396	0.001396	0.001396	0.001396	0.001396	0.001396	0.001396	0.001396	0.001396	0.001396	0.001396	0.001396	0.001396	0.001396
	0	0.000698	0.000698	0.000698	0.000698	0.000698	0.000698	0.000698	0.000698	0.000698	0.000698	0.000698	0.000698	0.000698	0.000698	0.000698	0.000698	0.000698	0.000698	0.000698	0.000698	0.000698	0.000698	0.000698	0.000698	0.000698	0.000698	0.000698	0.000698	0.000698	0.000698	0.000698	0.000698	0.000698	0.000698	0.000698	0.000698	0.000698	0.000698	0.000698	0.000698	0.000698	0.000698	0.000698	0.000698	0.000698	0.000698	0.000698	0.000698
KOG0282	0.531139	1	0.589113	0.730129	0.514237	0.470907	0.747874	0.589383	0.444002	0.30211	0.443973	0.731213	0.48671	0.326347	0.588571	0.409187	0.529336	0.82165	0.311702	0.565253	0.308713	0.505627	0.516683	0.392348	0.361211	0.605005	0.689779	0.55656	0.651473	0.527412	0.468134	0.391754	0.499012	0.454398	0.619145	0.656796	0.218549	0.337563	0.525671	0.338863	0.388607	0.475691	0.48284	0.311039	0.292306	0.675956	0.644774	0.504276	0.498812
	0.001396	0	0.001396	0.001396	0.001396	0.001396	0.001396	0.001396	0.001396	0.001396	0.001396	0.001396	0.001396	0.001396	0.001396	0.001396	0.001396	0.001396	0.001396	0.001396	0.001396	0.001396	0.001396	0.001396	0.001396	0.001396	0.001396	0.001396	0.001396	0.001396	0.001396	0.001396	0.001396	0.001396	0.001396	0.001396	0.001396	0.001396	0.001396	0.001396	0.001396	0.001396	0.001396	0.001396	0.001396	0.001396	0.001396	0.001396	0.001396
	0.000698	0	0.000698	0.000698	0.000698	0.000698	0.000698	0.000698	0.000698	0.000698	0.000698	0.000698	0.000698	0.000698	0.000698	0.000698	0.000698	0.000698	0.000698	0.000698	0.000698	0.000698	0.000698	0.000698	0.000698	0.000698	0.000698	0.000698	0.000698	0.000698	0.000698	0.000698	0.000698	0.000698	0.000698	0.000698	0.000698	0.000698	0.000698	0.000698	0.000698	0.000698	0.000698	0.000698	0.000698	0.000698	0.000698	0.000698	0.000698
KOG0285	0.325467	0.589113	1	0.508721	0.259763	0.231369	0.486581	0.310323	0.263688	0.256716	0.16112	0.521189	0.228345	0.171616	0.374542	0.198861	0.415911	0.610639	0.045986	0.313012	0.096135	0.172392	0.352801	0.157248	0.168044	0.443368	0.481446	0.315834	0.370197	0.529319	0.238576	0.265894	0.237562	0.231368	0.403907	0.449597	0.533979	0.060492	0.36174	0.089303	0.119644	0.234512	0.211806	0.074663	0.209348	0.655875	0.445006	0.315506	0.263491
	0.001396	0.001396	0	0.001396	0.001396	0.001396	0.001396	0.001396	0.001396	0.001396	0.001396	0.001396	0.001396	0.001396	0.001396	0.001396	0.001396	0.001396	0.001396	0.001396	0.001396	0.001396	0.001396	0.001396	0.001396	0.001396	0.001396	0.001396	0.001396	0.001396	0.001396	0.001396	0.001396	0.001396	0.001396	0.001396	0.001396	0.001396	0.001396	0.001396	0.001396	0.001396	0.001396	0.001396	0.001396	0.001396	0.001396	0.001396	0.001396
	0.000698	0.000698	0	0.000698	0.000698	0.000698	0.000698	0.000698	0.000698	0.000698	0.000698	0.000698	0.000698	0.000698	0.000698	0.000698	0.000698	0.000698	0.000698	0.000698	0.000698	0.000698	0.000698	0.000698	0.000698	0.000698	0.000698	0.000698	0.000698	0.000698	0.000698	0.000698	0.000698	0.000698	0.000698	0.000698	0.000698	0.000698	0.000698	0.000698	0.000698	0.000698	0.000698	0.000698	0.000698	0.000698	0.000698	0.000698	0.000698
KOG0304	0.726012	0.730129	0.508721	1	0.631981	0.680672	0.820081	0.763832	0.675259	0.361884	0.720881	0.832321	0.720546	0.491145	0.747251	0.569191	0.645372	0.811253	0.636376	0.773327	0.565286	0.6694	0.749075	0.438702	0.581279	0.768372	0.822779	0.754192	0.730404	0.397588	0.656585	0.552372	0.726095	0.675404	0.782181	0.794217	0.377285	0.634871	0.728764	0.530889	0.613421	0.662027	0.746511	0.53723	0.400888	0.655459	0.79396	0.702823	0.641556
	0.001396	0.001396	0.001396	0	0.001396	0.001396	0.001396	0.001396	0.001396	0.001396	0.001396	0.001396	0.001396	0.001396	0.001396	0.001396	0.001396	0.001396	0.001396	0.001396	0.001396	0.001396	0.001396	0.001396	0.001396	0.001396	0.001396	0.001396	0.001396	0.001396	0.001396	0.001396	0.001396	0.001396	0.001396	0.001396	0.001396	0.001396	0.001396	0.001396	0.001396	0.001396	0.001396	0.001396	0.001396	0.001396	0.001396	0.001396	0.001396
	0.000698	0.000698	0.000698	0	0.000698	0.000698	0.000698	0.000698	0.000698	0.000698	0.000698	0.000698	0.000698	0.000698	0.000698	0.000698	0.000698	0.000698	0.000698	0.000698	0.000698	0.000698	0.000698	0.000698	0.000698	0.000698	0.000698	0.000698	0.000698	0.000698	0.000698	0.000698	0.000698	0.000698	0.000698	0.000698	0.000698	0.000698	0.000698	0.000698	0.000698	0.000698	0.000698	0.000698	0.000698	0.000698	0.000698	0.000698	0.000698
KOG0325	0.472569	0.514237	0.259763	0.631981	1	0.443736	0.483282	0.527241	0.504767	0.097845	0.564319	0.507617	0.53004	0.260789	0.4803	0.448011	0.41138	0.480643	0.575343	0.577247	0.478291	0.508522	0.490674	0.401621	0.349787	0.454161	0.510768	0.492104	0.485551	0.106556	0.427448	0.288959	0.556121	0.545503	0.539209	0.495434	0.234876	0.523654	0.471858	0.365375	0.489746	0.59023	0.578978	0.381978	0.282963	0.254406	0.500244	0.505518	0.391163
	0.001396	0.001396	0.001396	0.001396	0	0.001396	0.001396	0.001396	0.001396	0.001396	0.001396	0.001396	0.001396	0.001396	0.001396	0.001396	0.001396	0.001396	0.001396	0.001396	0.001396	0.001396	0.001396	0.001396	0.001396	0.001396	0.001396	0.001396	0.001396	0.001396	0.001396	0.001396	0.001396	0.001396	0.001396	0.001396	0.001396	0.001396	0.001396	0.001396	0.001396	0.001396	0.001396	0.001396	0.001396	0.001396	0.001396	0.001396	0.001396
	0.000698	0.000698	0.000698	0.000698	0	0.000698	0.000698	0.000698	0.000698	0.000698	0.000698	0.000698	0.000698	0.000698	0.000698	0.000698	0.000698	0.000698	0.000698	0.000698	0.000698	0.000698	0.000698	0.000698	0.000698	0.000698	0.000698	0.000698	0.000698	0.000698	0.000698	0.000698	0.000698	0.000698	0.000698	0.000698	0.000698	0.000698	0.000698	0.000698	0.000698	0.000698	0.000698	0.000698	0.000698	0.000698	0.000698	0.000698	0.000698
KOG0340	0.868978	0.470907	0.231369	0.680672	0.443736	1	0.66798	0.84431	0.762457	0.381684	0.790303	0.861057	0.916977	0.733329	0.818208	0.740771	0.739511	0.619904	0.77783	0.875057	0.761479	0.822715	0.777403	0.549969	0.654271	0.857362	0.857544	0.921862	0.809429	0.079399	0.834832	0.612305	0.930276	0.888265	0.789168	0.869669	0.414868	0.857413	0.793644	0.90684	0.86814	0.814632	0.874026	0.904163	0.734127	0.545043	0.84328	0.723388	0.93441
	0.001396	0.001396	0.001396	0.001396	0.001396	0	0.001396	0.001396	0.001396	0.001396	0.001396	0.001396	0.001396	0.001396	0.001396	0.001396	0.001396	0.001396	0.001396	0.001396	0.001396	0.001396	0.001396	0.001396	0.001396	0.001396	0.001396	0.001396	0.001396	0.001396	0.001396	0.001396	0.001396	0.001396	0.001396	0.001396	0.001396	0.001396	0.001396	0.001396	0.001396	0.001396	0.001396	0.001396	0.001396	0.001396	0.001396	0.001396	0.001396
	0.000698	0.000698	0.000698	0.000698	0.000698	0	0.000698	0.000698	0.000698	0.000698	0.000698	0.000698	0.000698	0.000698	0.000698	0.000698	0.000698	0.000698	0.000698	0.000698	0.000698	0.000698	0.000698	0.000698	0.000698	0.000698	0.000698	0.000698	0.000698	0.000698	0.000698	0.000698	0.000698	0.000698	0.000698	0.000698	0.000698	0.000698	0.000698	0.000698	0.000698	0.000698	0.000698	0.000698	0.000698	0.000698	0.000698	0.000698	0.000698
KOG0396	0.707819	0.747874	0.486581	0.820081	0.483282	0.66798	1	0.738979	0.626876	0.354962	0.641926	0.825831	0.671646	0.548905	0.714853	0.557618	0.619133	0.811254	0.498467	0.760271	0.464871	0.622266	0.703427	0.544073	0.53698	0.74215	0.820082	0.729337	0.779638	0.426512	0.650717	0.540192	0.694829	0.658525	0.739973	0.786806	0.33851	0.562577	0.701268	0.57308	0.57907	0.626326	0.699327	0.528209	0.498179	0.706652	0.77707	0.636866	0.684048
	0.001396	0.001396	0.001396	0.001396	0.001396	0.001396	0	0.001396	0.001396	0.001396	0.001396	0.001396	0.001396	0.001396	0.001396	0.001396	0.001396	0.001396	0.001396	0.001396	0.001396	0.001396	0.001396	0.001396	0.001396	0.001396	0.001396	0.001396	0.001396	0.001396	0.001396	0.001396	0.001396	0.001396	0.001396	0.001396	0.001396	0.001396	0.001396	0.001396	0.001396	0.001396	0.001396	0.001396	0.001396	0.001396	0.001396	0.001396	0.001396
	0.000698	0.000698	0.000698	0.000698	0.000698	0.000698	0	0.000698	0.000698	0.000698	0.000698	0.000698	0.000698	0.000698	0.000698	0.000698	0.000698	0.000698	0.000698	0.000698	0.000698	0.000698	0.000698	0.000698	0.000698	0.000698	0.000698	0.000698	0.000698	0.000698	0.000698	0.000698	0.000698	0.000698	0.000698	0.000698	0.000698	0.000698	0.000698	0.000698	0.000698	0.000698	0.000698	0.000698	0.000698	0.000698	0.000698	0.000698	0.000698
KOG0436	0.745798	0.589383	0.310323	0.763832	0.527241	0.84431	0.738979	1	0.626995	0.349625	0.734931	0.837675	0.888652	0.546419	0.758201	0.700687	0.735739	0.662955	0.771981	0.807877	0.682596	0.832903	0.708192	0.569987	0.617607	0.792818	0.855919	0.848215	0.786573	0.220882	0.723552	0.46633	0.817063	0.737178	0.761806	0.849077	0.332791	0.769307	0.696429	0.760284	0.758735	0.69834	0.786232	0.777757	0.481131	0.589344	0.823213	0.673376	0.816825
	0.001396	0.001396	0.001396	0.001396	0.001396	0.001396	0.001396	0	0.001396	0.001396	0.001396	0.001396	0.001396	0.001396	0.001396	0.001396	0.001396	0.001396	0.001396	0.001396	0.001396	0.001396	0.001396	0.001396	0.001396	0.001396	0.001396	0.001396	0.001396	0.001396	0.001396	0.001396	0.001396	0.001396	0.001396	0.001396	0.001396	0.001396	0.001396	0.001396	0.001396	0.001396	0.001396	0.001396	0.001396	0.001396	0.001396	0.001396	0.001396
	0.000698	0.000698	0.000698	0.000698	0.000698	0.000698	0.000698	0	0.000698	0.000698	0.000698	0.000698	0.000698	0.000698	0.000698	0.000698	0.000698	0.000698	0.000698	0.000698	0.000698	0.000698	0.000698	0.000698	0.000698	0.000698	0.000698	0.000698	0.000698	0.000698	0.000698	0.000698	0.000698	0.000698	0.000698	0.000698	0.000698	0.000698	0.000698	0.000698	0.000698	0.000698	0.000698	0.000698	0.000698	0.000698	0.000698	0.000698	0.000698
KOG0438	0.889294	0.444002	0.263688	0.675259	0.504767	0.762457	0.626876	0.626995	1	0.314056	0.770856	0.78327	0.671718	0.82115	0.831854	0.660564	0.625684	0.62582	0.701474	0.774813	0.743149	0.671351	0.787478	0.60763	0.641079	0.780911	0.795316	0.766888	0.696161	0.058818	0.796692	0.843947	0.851208	0.811974	0.851257	0.742657	0.525804	0.81552	0.803621	0.711192	0.799752	0.854567	0.843678	0.680589	0.648671	0.462844	0.683877	0.638091	0.719168
	0.001396	0.001396	0.001396	0.001396	0.001396	0.001396	0.001396	0.001396	0	0.001396	0.001396	0.001396	0.001396	0.001396	0.001396	0.001396	0.001396	0.001396	0.001396	0.001396	0.001396	0.001396	0.001396	0.001396	0.001396	0.001396	0.001396	0.001396	0.001396	0.001396	0.001396	0.001396	0.001396	0.001396	0.001396	0.001396	0.001396	0.001396	0.001396	0.001396	0.001396	0.001396	0.001396	0.001396	0.001396	0.001396	0.001396	0.001396	0.001396
	0.000698	0.000698	0.000698	0.000698	0.000698	0.000698	0.000698	0.000698	0	0.000698	0.000698	0.000698	0.000698	0.000698	0.000698	0.000698	0.000698	0.000698	0.000698	0.000698	0.000698	0.000698	0.000698	0.000698	0.000698	0.000698	0.000698	0.000698	0.000698	0.000698	0.000698	0.000698	0.000698	0.000698	0.000698	0.000698	0.000698	0.000698	0.000698	0.000698	0.000698	0.000698	0.000698	0.000698	0.000698	0.000698	0.000698	0.000698	0.000698
KOG0551	0.411968	0.30211	0.256716	0.361884	0.097845	0.381684	0.354962	0.349625	0.314056	1	0.221636	0.432002	0.399803	0.319812	0.427364	0.25363	0.41854	0.410653	0.254546	0.359679	0.303036	0.305308	0.391732	0.256164	0.410131	0.447943	0.460408	0.361438	0.339586	0.579512	0.323441	0.372456	0.350553	0.317097	0.412197	0.432743	0.214527	0.322626	0.297284	0.281978	0.35728	0.265741	0.293369	0.309944	0.24594	0.498361	0.42932	0.424586	0.359
	0.001396	0.001396	0.001396	0.001396	0.001396	0.001396	0.001396	0.001396	0.001396	0	0.001396	0.001396	0.001396	0.001396	0.001396	0.001396	0.001396	0.001396	0.001396	0.001396	0.001396	0.001396	0.001396	0.001396	0.001396	0.001396	0.001396	0.001396	0.001396	0.001396	0.001396	0.001396	0.001396	0.001396	0.001396	0.001396	0.001396	0.001396	0.001396	0.001396	0.001396	0.001396	0.001396	0.001396	0.001396	0.001396	0.001396	0.001396	0.001396
	0.000698	0.000698	0.000698	0.000698	0.000698	0.000698	0.000698	0.000698	0.000698	0	0.000698	0.000698	0.000698	0.000698	0.000698	0.000698	0.000698	0.000698	0.000698	0.000698	0.000698	0.000698	0.000698	0.000698	0.000698	0.000698	0.000698	0.000698	0.000698	0.000698	0.000698	0.000698	0.000698	0.000698	0.000698	0.000698	0.000698	0.000698	0.000698	0.000698	0.000698	0.000698	0.000698	0.000698	0.000698	0.000698	0.000698	0.000698	0.000698
KOG0645	0.805673	0.443973	0.16112	0.720881	0.564319	0.790303	0.641926	0.734931	0.770856	0.221636	1	0.749202	0.776136	0.662556	0.740372	0.690597	0.604165	0.554294	0.816642	0.815053	0.718733	0.744568	0.715688	0.568949	0.641648	0.727624	0.703817	0.811204	0.724659	-0.010035	0.731063	0.599565	0.850602	0.843532	0.745829	0.705556	0.453988	0.807463	0.725674	0.766171	0.781413	0.821729	0.829155	0.783898	0.604253	0.411828	0.734294	0.664536	0.747871
	0.001396	0.001396	0.001396	0.001396	0.001396	0.001396	0.001396	0.001396	0.001396	0.001396	0	0.001396	0.001396	0.001396	0.001396	0.001396	0.001396	0.001396	0.001396	0.001396	0.001396	0.001396	0.001396	0.001396	0.001396	0.001396	0.001396	0.001396	0.001396	0.001396	0.001396	0.001396	0.001396	0.001396	0.001396	0.001396	0.001396	0.001396	0.001396	0.001396	0.001396	0.001396	0.001396	0.001396	0.001396	0.001396	0.001396	0.001396	0.001396
	0.000698	0.000698	0.000698	0.000698	0.000698	0.000698	0.000698	0.000698	0.000698	0.000698	0	0.000698	0.000698	0.000698	0.000698	0.000698	0.000698	0.000698	0.000698	0.000698	0.000698	0.000698	0.000698	0.000698	0.000698	0.000698	0.000698	0.000698	0.000698	0.000698	0.000698	0.000698	0.000698	0.000698	0.000698	0.000698	0.000698	0.000698	0.000698	0.000698	0.000698	0.000698	0.000698	0.000698	0.000698	0.000698	0.000698	0.000698	0.000698
KOG0809	0.886355	0.731213	0.521189	0.832321	0.507617	0.861057	0.825831	0.837675	0.78327	0.432002	0.749202	1	0.816724	0.708423	0.873848	0.708046	0.780402	0.881293	0.629244	0.870156	0.639979	0.729132	0.828668	0.597381	0.63544	0.897877	0.935936	0.891036	0.859241	0.360527	0.816542	0.67093	0.862901	0.814365	0.892194	0.910003	0.440019	0.725723	0.830449	0.752222	0.757223	0.775953	0.822389	0.728943	0.650869	0.780795	0.889741	0.773513	0.860046
	0.001396	0.001396	0.001396	0.001396	0.001396	0.001396	0.001396	0.001396	0.001396	0.001396	0.001396	0	0.001396	0.001396	0.001396	0.001396	0.001396	0.001396	0.001396	0.001396	0.001396	0.001396	0.001396	0.001396	0.001396	0.001396	0.001396	0.001396	0.001396	0.001396	0.001396	0.001396	0.001396	0.001396	0.001396	0.001396	0.001396	0.001396	0.001396	0.001396	0.001396	0.001396	0.001396	0.001396	0.001396	0.001396	0.001396	0.001396	0.001396
	0.000698	0.000698	0.000698	0.000698	0.000698	0.000698	0.000698	0.000698	0.000698	0.000698	0.000698	0	0.000698	0.000698	0.000698	0.000698	0.000698	0.000698	0.000698	0.000698	0.000698	0.000698	0.000698	0.000698	0.000698	0.000698	0.000698	0.000698	0.000698	0.000698	0.000698	0.000698	0.000698	0.000698	0.000698	0.000698	0.000698	0.000698	0.000698	0.000698	0.000698	0.000698	0.000698	0.000698	0.000698	0.000698	0.000698	0.000698	0.000698
KOG0816	0.804475	0.48671	0.228345	0.720546	0.53004	0.916977	0.671646	0.888652	0.671718	0.399803	0.776136	0.816724	1	0.640472	0.759205	0.73492	0.72131	0.591479	0.826038	0.813371	0.753165	0.85769	0.717363	0.547828	0.640242	0.793192	0.839972	0.864206	0.784967	0.1198	0.7796	0.51501	0.887885	0.81104	0.731615	0.822563	0.416976	0.850709	0.694355	0.858451	0.840276	0.741725	0.831358	0.892245	0.619457	0.507426	0.805168	0.723943	0.868241
	0.001396	0.001396	0.001396	0.001396	0.001396	0.001396	0.001396	0.001396	0.001396	0.001396	0.001396	0.001396	0	0.001396	0.001396	0.001396	0.001396	0.001396	0.001396	0.001396	0.001396	0.001396	0.001396	0.001396	0.001396	0.001396	0.001396	0.001396	0.001396	0.001396	0.001396	0.001396	0.001396	0.001396	0.001396	0.001396	0.001396	0.001396	0.001396	0.001396	0.001396	0.001396	0.001396	0.001396	0.001396	0.001396	0.001396	0.001396	0.001396
	0.000698	0.000698	0.000698	0.000698	0.000698	0.000698	0.000698	0.000698	0.000698	0.000698	0.000698	0.000698	0	0.000698	0.000698	0.000698	0.000698	0.000698	0.000698	0.000698	0.000698	0.000698	0.000698	0.000698	0.000698	0.000698	0.000698	0.000698	0.000698	0.000698	0.000698	0.000698	0.000698	0.000698	0.000698	0.000698	0.000698	0.000698	0.000698	0.000698	0.000698	0.000698	0.000698	0.000698	0.000698	0.000698	0.000698	0.000698	0.000698
KOG0989	0.820624	0.326347	0.171616	0.491145	0.260789	0.733329	0.548905	0.546419	0.82115	0.319812	0.662556	0.708423	0.640472	1	0.725898	0.599255	0.607208	0.524959	0.521276	0.67427	0.540408	0.617044	0.739042	0.611948	0.514843	0.723836	0.712271	0.718552	0.666999	0.046135	0.805847	0.757837	0.760032	0.740689	0.726221	0.665271	0.48253	0.701905	0.727016	0.775983	0.703496	0.717659	0.755548	0.668189	0.69085	0.450672	0.615273	0.597468	0.711536
	0.001396	0.001396	0.001396	0.001396	0.001396	0.001396	0.001396	0.001396	0.001396	0.001396	0.001396	0.001396	0.001396	0	0.001396	0.001396	0.001396	0.001396	0.001396	0.001396	0.001396	0.001396	0.001396	0.001396	0.001396	0.001396	0.001396	0.001396	0.001396	0.001396	0.001396	0.001396	0.001396	0.001396	0.001396	0.001396	0.001396	0.001396	0.001396	0.001396	0.001396	0.001396	0.001396	0.001396	0.001396	0.001396	0.001396	0.001396	0.001396
	0.000698	0.000698	0.000698	0.000698	0.000698	0.000698	0.000698	0.000698	0.000698	0.000698	0.000698	0.000698	0.000698	0	0.000698	0.000698	0.000698	0.000698	0.000698	0.000698	0.000698	0.000698	0.000698	0.000698	0.000698	0.000698	0.000698	0.000698	0.000698	0.000698	0.000698	0.000698	0.000698	0.000698	0.000698	0.000698	0.000698	0.000698	0.000698	0.000698	0.000698	0.000698	0.000698	0.000698	0.000698	0.000698	0.000698	0.000698	0.000698
KOG0991	0.869464	0.588571	0.374542	0.747251	0.4803	0.818208	0.714853	0.758201	0.831854	0.427364	0.740372	0.873848	0.759205	0.725898	1	0.660425	0.746934	0.734802	0.695913	0.861476	0.757566	0.691973	0.863823	0.594577	0.626001	0.873621	0.891617	0.848175	0.814999	0.264373	0.732059	0.679273	0.833849	0.810585	0.863303	0.866966	0.385098	0.720299	0.823305	0.72817	0.854876	0.823235	0.806896	0.720538	0.643852	0.621711	0.787505	0.71447	0.833102
	0.001396	0.001396	0.001396	0.001396	0.001396	0.001396	0.001396	0.001396	0.001396	0.001396	0.001396	0.001396	0.001396	0.001396	0	0.001396	0.001396	0.001396	0.001396	0.001396	0.001396	0.001396	0.001396	0.001396	0.001396	0.001396	0.001396	0.001396	0.001396	0.001396	0.001396	0.001396	0.001396	0.001396	0.001396	0.001396	0.001396	0.001396	0.001396	0.001396	0.001396	0.001396	0.001396	0.001396	0.001396	0.001396	0.001396	0.001396	0.001396
	0.000698	0.000698	0.000698	0.000698	0.000698	0.000698	0.000698	0.000698	0.000698	0.000698	0.000698	0.000698	0.000698	0.000698	0	0.000698	0.000698	0.000698	0.000698	0.000698	0.000698	0.000698	0.000698	0.000698	0.000698	0.000698	0.000698	0.000698	0.000698	0.000698	0.000698	0.000698	0.000698	0.000698	0.000698	0.000698	0.000698	0.000698	0.000698	0.000698	0.000698	0.000698	0.000698	0.000698	0.000698	0.000698	0.000698	0.000698	0.000698
KOG1069	0.719083	0.409187	0.198861	0.569191	0.448011	0.740771	0.557618	0.700687	0.660564	0.25363	0.690597	0.708046	0.73492	0.599255	0.660425	1	0.600589	0.538117	0.660244	0.712889	0.604472	0.666792	0.632468	0.496409	0.503687	0.658825	0.689379	0.735589	0.665262	0.044093	0.662014	0.525688	0.764997	0.740588	0.714472	0.681551	0.305054	0.659984	0.668045	0.763687	0.713109	0.651471	0.738014	0.755142	0.619129	0.406705	0.657287	0.618158	0.752463
	0.001396	0.001396	0.001396	0.001396	0.001396	0.001396	0.001396	0.001396	0.001396	0.001396	0.001396	0.001396	0.001396	0.001396	0.001396	0	0.001396	0.001396	0.001396	0.001396	0.001396	0.001396	0.001396	0.001396	0.001396	0.001396	0.001396	0.001396	0.001396	0.001396	0.001396	0.001396	0.001396	0.001396	0.001396	0.001396	0.001396	0.001396	0.001396	0.001396	0.001396	0.001396	0.001396	0.001396	0.001396	0.001396	0.001396	0.001396	0.001396
	0.000698	0.000698	0.000698	0.000698	0.000698	0.000698	0.000698	0.000698	0.000698	0.000698	0.000698	0.000698	0.000698	0.000698	0.000698	0	0.000698	0.000698	0.000698	0.000698	0.000698	0.000698	0.000698	0.000698	0.000698	0.000698	0.000698	0.000698	0.000698	0.000698	0.000698	0.000698	0.000698	0.000698	0.000698	0.000698	0.000698	0.000698	0.000698	0.000698	0.000698	0.000698	0.000698	0.000698	0.000698	0.000698	0.000698	0.000698	0.000698
KOG1173	0.734597	0.529336	0.415911	0.645372	0.41138	0.739511	0.619133	0.735739	0.625684	0.41854	0.604165	0.780402	0.72131	0.607208	0.746934	0.600589	1	0.597247	0.543821	0.749126	0.558421	0.60373	0.71436	0.534116	0.512224	0.799761	0.796495	0.813059	0.721853	0.265803	0.661565	0.587305	0.692888	0.722061	0.794334	0.823197	0.361054	0.592644	0.722735	0.649879	0.674092	0.630374	0.649048	0.624446	0.609906	0.696927	0.780797	0.658975	0.717355
	0.001396	0.001396	0.001396	0.001396	0.001396	0.001396	0.001396	0.001396	0.001396	0.001396	0.001396	0.001396	0.001396	0.001396	0.001396	0.001396	0	0.001396	0.001396	0.001396	0.001396	0.001396	0.001396	0.001396	0.001396	0.001396	0.001396	0.001396	0.001396	0.001396	0.001396	0.001396	0.001396	0.001396	0.001396	0.001396	0.001396	0.001396	0.001396	0.001396	0.001396	0.001396	0.001396	0.001396	0.001396	0.001396	0.001396	0.001396	0.001396
	0.000698	0.000698	0.000698	0.000698	0.000698	0.000698	0.000698	0.000698	0.000698	0.000698	0.000698	0.000698	0.000698	0.000698	0.000698	0.000698	0	0.000698	0.000698	0.000698	0.000698	0.000698	0.000698	0.000698	0.000698	0.000698	0.000698	0.000698	0.000698	0.000698	0.000698	0.000698	0.000698	0.000698	0.000698	0.000698	0.000698	0.000698	0.000698	0.000698	0.000698	0.000698	0.000698	0.000698	0.000698	0.000698	0.000698	0.000698	0.000698
KOG1299	0.686036	0.82165	0.610639	0.811253	0.480643	0.619904	0.811254	0.662955	0.62582	0.410653	0.554294	0.881293	0.591479	0.524959	0.734802	0.538117	0.597247	1	0.385783	0.702592	0.410236	0.54334	0.689695	0.453411	0.556878	0.735267	0.799696	0.682976	0.766562	0.507009	0.670141	0.498932	0.663906	0.606474	0.753876	0.754661	0.347403	0.489058	0.732583	0.504554	0.528422	0.576785	0.629456	0.449174	0.46822	0.742834	0.761372	0.67858	0.647814
	0.001396	0.001396	0.001396	0.001396	0.001396	0.001396	0.001396	0.001396	0.001396	0.001396	0.001396	0.001396	0.001396	0.001396	0.001396	0.001396	0.001396	0	0.001396	0.001396	0.001396	0.001396	0.001396	0.001396	0.001396	0.001396	0.001396	0.001396	0.001396	0.001396	0.001396	0.001396	0.001396	0.001396	0.001396	0.001396	0.001396	0.001396	0.001396	0.001396	0.001396	0.001396	0.001396	0.001396	0.001396	0.001396	0.001396	0.001396	0.001396
	0.000698	0.000698	0.000698	0.000698	0.000698	0.000698	0.000698	0.000698	0.000698	0.000698	0.000698	0.000698	0.000698	0.000698	0.000698	0.000698	0.000698	0	0.000698	0.000698	0.000698	0.000698	0.000698	0.000698	0.000698	0.000698	0.000698	0.000698	0.000698	0.000698	0.000698	0.000698	0.000698	0.000698	0.000698	0.000698	0.000698	0.000698	0.000698	0.000698	0.000698	0.000698	0.000698	0.000698	0.000698	0.000698	0.000698	0.000698	0.000698
KOG1355	0.71615	0.311702	0.045986	0.636376	0.575343	0.77783	0.498467	0.771981	0.701474	0.254546	0.816642	0.629244	0.826038	0.521276	0.695913	0.660244	0.543821	0.385783	1	0.738934	0.890976	0.823836	0.617456	0.516552	0.66357	0.645402	0.676903	0.737236	0.610224	-0.080498	0.607217	0.496292	0.810263	0.758059	0.653453	0.663905	0.42442	0.875306	0.563013	0.72061	0.843813	0.77229	0.794275	0.82227	0.419271	0.253085	0.662247	0.570731	0.699452
	0.001396	0.001396	0.001396	0.001396	0.001396	0.001396	0.001396	0.001396	0.001396	0.001396	0.001396	0.001396	0.001396	0.001396	0.001396	0.001396	0.001396	0.001396	0	0.001396	0.001396	0.001396	0.001396	0.001396	0.001396	0.001396	0.001396	0.001396	0.001396	0.001396	0.001396	0.001396	0.001396	0.001396	0.001396	0.001396	0.001396	0.001396	0.001396	0.001396	0.001396	0.001396	0.001396	0.001396	0.001396	0.001396	0.001396	0.001396	0.001396
	0.000698	0.000698	0.000698	0.000698	0.000698	0.000698	0.000698	0.000698	0.000698	0.000698	0.000698	0.000698	0.000698	0.000698	0.000698	0.000698	0.000698	0.000698	0	0.000698	0.000698	0.000698	0.000698	0.000698	0.000698	0.000698	0.000698	0.000698	0.000698	0.000698	0.000698	0.000698	0.000698	0.000698	0.000698	0.000698	0.000698	0.000698	0.000698	0.000698	0.000698	0.000698	0.000698	0.000698	0.000698	0.000698	0.000698	0.000698	0.000698
KOG1416	0.847047	0.565253	0.313012	0.773327	0.577247	0.875057	0.760271	0.807877	0.774813	0.359679	0.815053	0.870156	0.813371	0.67427	0.861476	0.712889	0.749126	0.702592	0.738934	1	0.728176	0.731751	0.856371	0.639823	0.656516	0.884113	0.84614	0.909965	0.825775	0.174031	0.763593	0.606803	0.885297	0.889493	0.853262	0.872612	0.348914	0.75837	0.833604	0.795522	0.810239	0.828794	0.865361	0.765299	0.704507	0.623056	0.866792	0.781329	0.873514
	0.001396	0.001396	0.001396	0.001396	0.001396	0.001396	0.001396	0.001396	0.001396	0.001396	0.001396	0.001396	0.001396	0.001396	0.001396	0.001396	0.001396	0.001396	0.001396	0	0.001396	0.001396	0.001396	0.001396	0.001396	0.001396	0.001396	0.001396	0.001396	0.001396	0.001396	0.001396	0.001396	0.001396	0.001396	0.001396	0.001396	0.001396	0.001396	0.001396	0.001396	0.001396	0.001396	0.001396	0.001396	0.001396	0.001396	0.001396	0.001396
	0.000698	0.000698	0.000698	0.000698	0.000698	0.000698	0.000698	0.000698	0.000698	0.000698	0.000698	0.000698	0.000698	0.000698	0.000698	0.000698	0.000698	0.000698	0.000698	0	0.000698	0.000698	0.000698	0.000698	0.000698	0.000698	0.000698	0.000698	0.000698	0.000698	0.000698	0.000698	0.000698	0.000698	0.000698	0.000698	0.000698	0.000698	0.000698	0.000698	0.000698	0.000698	0.000698	0.000698	0.000698	0.000698	0.000698	0.000698	0.000698
KOG1534	0.732497	0.308713	0.096135	0.565286	0.478291	0.761479	0.464871	0.682596	0.743149	0.303036	0.718733	0.639979	0.753165	0.540408	0.757566	0.604472	0.558421	0.410236	0.890976	0.728176	1	0.715265	0.643693	0.485589	0.695771	0.682461	0.70821	0.703919	0.570001	-0.027113	0.55703	0.588113	0.784778	0.734191	0.675597	0.672268	0.420691	0.815068	0.565336	0.646952	0.85625	0.775867	0.755601	0.766088	0.453765	0.292605	0.649358	0.513888	0.705311
	0.001396	0.001396	0.001396	0.001396	0.001396	0.001396	0.001396	0.001396	0.001396	0.001396	0.001396	0.001396	0.001396	0.001396	0.001396	0.001396	0.001396	0.001396	0.001396	0.001396	0	0.001396	0.001396	0.001396	0.001396	0.001396	0.001396	0.001396	0.001396	0.001396	0.001396	0.001396	0.001396	0.001396	0.001396	0.001396	0.001396	0.001396	0.001396	0.001396	0.001396	0.001396	0.001396	0.001396	0.001396	0.001396	0.001396	0.001396	0.001396
	0.000698	0.000698	0.000698	0.000698	0.000698	0.000698	0.000698	0.000698	0.000698	0.000698	0.000698	0.000698	0.000698	0.000698	0.000698	0.000698	0.000698	0.000698	0.000698	0.000698	0	0.000698	0.000698	0.000698	0.000698	0.000698	0.000698	0.000698	0.000698	0.000698	0.000698	0.000698	0.000698	0.000698	0.000698	0.000698	0.000698	0.000698	0.000698	0.000698	0.000698	0.000698	0.000698	0.000698	0.000698	0.000698	0.000698	0.000698	0.000698
KOG1598	0.703349	0.505627	0.172392	0.6694	0.508522	0.822715	0.622266	0.832903	0.671351	0.305308	0.744568	0.729132	0.85769	0.617044	0.691973	0.666792	0.60373	0.54334	0.823836	0.731751	0.715265	1	0.653557	0.497889	0.607826	0.734027	0.751387	0.771243	0.70618	0.060874	0.760635	0.450291	0.817558	0.718357	0.681682	0.755007	0.407663	0.862477	0.639505	0.799674	0.748144	0.709569	0.810265	0.809199	0.444358	0.371571	0.735065	0.608146	0.751575
	0.001396	0.001396	0.001396	0.001396	0.001396	0.001396	0.001396	0.001396	0.001396	0.001396	0.001396	0.001396	0.001396	0.001396	0.001396	0.001396	0.001396	0.001396	0.001396	0.001396	0.001396	0	0.001396	0.001396	0.001396	0.001396	0.001396	0.001396	0.001396	0.001396	0.001396	0.001396	0.001396	0.001396	0.001396	0.001396	0.001396	0.001396	0.001396	0.001396	0.001396	0.001396	0.001396	0.001396	0.001396	0.001396	0.001396	0.001396	0.001396
	0.000698	0.000698	0.000698	0.000698	0.000698	0.000698	0.000698	0.000698	0.000698	0.000698	0.000698	0.000698	0.000698	0.000698	0.000698	0.000698	0.000698	0.000698	0.000698	0.000698	0.000698	0	0.000698	0.000698	0.000698	0.000698	0.000698	0.000698	0.000698	0.000698	0.000698	0.000698	0.000698	0.000698	0.000698	0.000698	0.000698	0.000698	0.000698	0.000698	0.000698	0.000698	0.000698	0.000698	0.000698	0.000698	0.000698	0.000698	0.000698
KOG1741	0.82537	0.516683	0.352801	0.749075	0.490674	0.777403	0.703427	0.708192	0.787478	0.391732	0.715688	0.828668	0.717363	0.739042	0.863823	0.632468	0.71436	0.689695	0.617456	0.856371	0.643693	0.653557	1	0.610464	0.532675	0.860658	0.844278	0.823928	0.755064	0.273234	0.741934	0.665822	0.807474	0.787899	0.846468	0.832583	0.352406	0.669298	0.809447	0.700641	0.714142	0.7615	0.811483	0.634606	0.594528	0.619006	0.756755	0.734246	0.807546
	0.001396	0.001396	0.001396	0.001396	0.001396	0.001396	0.001396	0.001396	0.001396	0.001396	0.001396	0.001396	0.001396	0.001396	0.001396	0.001396	0.001396	0.001396	0.001396	0.001396	0.001396	0.001396	0	0.001396	0.001396	0.001396	0.001396	0.001396	0.001396	0.001396	0.001396	0.001396	0.001396	0.001396	0.001396	0.001396	0.001396	0.001396	0.001396	0.001396	0.001396	0.001396	0.001396	0.001396	0.001396	0.001396	0.001396	0.001396	0.001396
	0.000698	0.000698	0.000698	0.000698	0.000698	0.000698	0.000698	0.000698	0.000698	0.000698	0.000698	0.000698	0.000698	0.000698	0.000698	0.000698	0.000698	0.000698	0.000698	0.000698	0.000698	0.000698	0	0.000698	0.000698	0.000698	0.000698	0.000698	0.000698	0.000698	0.000698	0.000698	0.000698	0.000698	0.000698	0.000698	0.000698	0.000698	0.000698	0.000698	0.000698	0.000698	0.000698	0.000698	0.000698	0.000698	0.000698	0.000698	0.000698
KOG1746	0.676622	0.392348	0.157248	0.438702	0.401621	0.549969	0.544073	0.569987	0.60763	0.256164	0.568949	0.597381	0.547828	0.611948	0.594577	0.496409	0.534116	0.453411	0.516552	0.639823	0.485589	0.497889	0.610464	1	0.406003	0.563523	0.607219	0.600231	0.568974	0.100251	0.554416	0.535594	0.616026	0.607808	0.652664	0.590673	0.317888	0.556927	0.510693	0.566665	0.607927	0.690439	0.608296	0.510406	0.53046	0.501559	0.568035	0.541954	0.576697
	0.001396	0.001396	0.001396	0.001396	0.001396	0.001396	0.001396	0.001396	0.001396	0.001396	0.001396	0.001396	0.001396	0.001396	0.001396	0.001396	0.001396	0.001396	0.001396	0.001396	0.001396	0.001396	0.001396	0	0.001396	0.001396	0.001396	0.001396	0.001396	0.001396	0.001396	0.001396	0.001396	0.001396	0.001396	0.001396	0.001396	0.001396	0.001396	0.001396	0.001396	0.001396	0.001396	0.001396	0.001396	0.001396	0.001396	0.001396	0.001396
	0.000698	0.000698	0.000698	0.000698	0.000698	0.000698	0.000698	0.000698	0.000698	0.000698	0.000698	0.000698	0.000698	0.000698	0.000698	0.000698	0.000698	0.000698	0.000698	0.000698	0.000698	0.000698	0.000698	0	0.000698	0.000698	0.000698	0.000698	0.000698	0.000698	0.000698	0.000698	0.000698	0.000698	0.000698	0.000698	0.000698	0.000698	0.000698	0.000698	0.000698	0.000698	0.000698	0.000698	0.000698	0.000698	0.000698	0.000698	0.000698
KOG1750	0.650391	0.361211	0.168044	0.581279	0.349787	0.654271	0.53698	0.617607	0.641079	0.410131	0.641648	0.63544	0.640242	0.514843	0.626001	0.503687	0.512224	0.556878	0.66357	0.656516	0.695771	0.607826	0.532675	0.406003	1	0.622666	0.620471	0.635152	0.537519	0.085121	0.562703	0.533477	0.702302	0.707713	0.65248	0.638829	0.484599	0.716766	0.570172	0.543911	0.683039	0.60448	0.620197	0.621689	0.413545	0.432877	0.654364	0.591966	0.613288
	0.001396	0.001396	0.001396	0.001396	0.001396	0.001396	0.001396	0.001396	0.001396	0.001396	0.001396	0.001396	0.001396	0.001396	0.001396	0.001396	0.001396	0.001396	0.001396	0.001396	0.001396	0.001396	0.001396	0.001396	0	0.001396	0.001396	0.001396	0.001396	0.001396	0.001396	0.001396	0.001396	0.001396	0.001396	0.001396	0.001396	0.001396	0.001396	0.001396	0.001396	0.001396	0.001396	0.001396	0.001396	0.001396	0.001396	0.001396	0.001396
	0.000698	0.000698	0.000698	0.000698	0.000698	0.000698	0.000698	0.000698	0.000698	0.000698	0.000698	0.000698	0.000698	0.000698	0.000698	0.000698	0.000698	0.000698	0.000698	0.000698	0.000698	0.000698	0.000698	0.000698	0	0.000698	0.000698	0.000698	0.000698	0.000698	0.000698	0.000698	0.000698	0.000698	0.000698	0.000698	0.000698	0.000698	0.000698	0.000698	0.000698	0.000698	0.000698	0.000698	0.000698	0.000698	0.000698	0.000698	0.000698
KOG2021	0.822004	0.605005	0.443368	0.768372	0.454161	0.857362	0.74215	0.792818	0.780911	0.447943	0.727624	0.897877	0.793192	0.723836	0.873621	0.658825	0.799761	0.735267	0.645402	0.884113	0.682461	0.734027	0.860658	0.563523	0.622666	1	0.899394	0.885876	0.830246	0.292685	0.801027	0.690645	0.835435	0.795861	0.868116	0.874905	0.399008	0.71919	0.841357	0.747762	0.751675	0.729362	0.826498	0.712747	0.67452	0.699188	0.86219	0.753321	0.851575
	0.001396	0.001396	0.001396	0.001396	0.001396	0.001396	0.001396	0.001396	0.001396	0.001396	0.001396	0.001396	0.001396	0.001396	0.001396	0.001396	0.001396	0.001396	0.001396	0.001396	0.001396	0.001396	0.001396	0.001396	0.001396	0	0.001396	0.001396	0.001396	0.001396	0.001396	0.001396	0.001396	0.001396	0.001396	0.001396	0.001396	0.001396	0.001396	0.001396	0.001396	0.001396	0.001396	0.001396	0.001396	0.001396	0.001396	0.001396	0.001396
	0.000698	0.000698	0.000698	0.000698	0.000698	0.000698	0.000698	0.000698	0.000698	0.000698	0.000698	0.000698	0.000698	0.000698	0.000698	0.000698	0.000698	0.000698	0.000698	0.000698	0.000698	0.000698	0.000698	0.000698	0.000698	0	0.000698	0.000698	0.000698	0.000698	0.000698	0.000698	0.000698	0.000698	0.000698	0.000698	0.000698	0.000698	0.000698	0.000698	0.000698	0.000698	0.000698	0.000698	0.000698	0.000698	0.000698	0.000698	0.000698
KOG2267	0.869661	0.689779	0.481446	0.822779	0.510768	0.857544	0.820082	0.855919	0.795316	0.460408	0.703817	0.935936	0.839972	0.712271	0.891617	0.689379	0.796495	0.799696	0.676903	0.84614	0.70821	0.751387	0.844278	0.607219	0.620471	0.899394	1	0.877306	0.842833	0.355587	0.773911	0.694795	0.847132	0.782531	0.890569	0.929898	0.416022	0.745304	0.802583	0.716284	0.794542	0.77171	0.83879	0.712435	0.61101	0.726923	0.860528	0.702044	0.848878
	0.001396	0.001396	0.001396	0.001396	0.001396	0.001396	0.001396	0.001396	0.001396	0.001396	0.001396	0.001396	0.001396	0.001396	0.001396	0.001396	0.001396	0.001396	0.001396	0.001396	0.001396	0.001396	0.001396	0.001396	0.001396	0.001396	0	0.001396	0.001396	0.001396	0.001396	0.001396	0.001396	0.001396	0.001396	0.001396	0.001396	0.001396	0.001396	0.001396	0.001396	0.001396	0.001396	0.001396	0.001396	0.001396	0.001396	0.001396	0.001396
	0.000698	0.000698	0.000698	0.000698	0.000698	0.000698	0.000698	0.000698	0.000698	0.000698	0.000698	0.000698	0.000698	0.000698	0.000698	0.000698	0.000698	0.000698	0.000698	0.000698	0.000698	0.000698	0.000698	0.000698	0.000698	0.000698	0	0.000698	0.000698	0.000698	0.000698	0.000698	0.000698	0.000698	0.000698	0.000698	0.000698	0.000698	0.000698	0.000698	0.000698	0.000698	0.000698	0.000698	0.000698	0.000698	0.000698	0.000698	0.000698
KOG2299	0.853165	0.55656	0.315834	0.754192	0.492104	0.921862	0.729337	0.848215	0.766888	0.361438	0.811204	0.891036	0.864206	0.718552	0.848175	0.735589	0.813059	0.682976	0.737236	0.909965	0.703919	0.771243	0.823928	0.600231	0.635152	0.885876	0.877306	1	0.832724	0.145954	0.81991	0.619534	0.883838	0.880717	0.845174	0.900852	0.387383	0.799872	0.853204	0.852963	0.823289	0.800777	0.859619	0.821793	0.700009	0.632769	0.879137	0.763233	0.907633
	0.001396	0.001396	0.001396	0.001396	0.001396	0.001396	0.001396	0.001396	0.001396	0.001396	0.001396	0.001396	0.001396	0.001396	0.001396	0.001396	0.001396	0.001396	0.001396	0.001396	0.001396	0.001396	0.001396	0.001396	0.001396	0.001396	0.001396	0	0.001396	0.001396	0.001396	0.001396	0.001396	0.001396	0.001396	0.001396	0.001396	0.001396	0.001396	0.001396	0.001396	0.001396	0.001396	0.001396	0.001396	0.001396	0.001396	0.001396	0.001396
	0.000698	0.000698	0.000698	0.000698	0.000698	0.000698	0.000698	0.000698	0.000698	0.000698	0.000698	0.000698	0.000698	0.000698	0.000698	0.000698	0.000698	0.000698	0.000698	0.000698	0.000698	0.000698	0.000698	0.000698	0.000698	0.000698	0.000698	0	0.000698	0.000698	0.000698	0.000698	0.000698	0.000698	0.000698	0.000698	0.000698	0.000698	0.000698	0.000698	0.000698	0.000698	0.000698	0.000698	0.000698	0.000698	0.000698	0.000698	0.000698
KOG2326	0.77148	0.651473	0.370197	0.730404	0.485551	0.809429	0.779638	0.786573	0.696161	0.339586	0.724659	0.859241	0.784967	0.666999	0.814999	0.665262	0.721853	0.766562	0.610224	0.825775	0.570001	0.70618	0.755064	0.568974	0.537519	0.830246	0.842833	0.832724	1	0.232692	0.787792	0.519735	0.811795	0.78186	0.776164	0.824738	0.333717	0.673945	0.814893	0.761685	0.77145	0.714735	0.754132	0.721959	0.665019	0.570039	0.773757	0.689132	0.846475
	0.001396	0.001396	0.001396	0.001396	0.001396	0.001396	0.001396	0.001396	0.001396	0.001396	0.001396	0.001396	0.001396	0.001396	0.001396	0.001396	0.001396	0.001396	0.001396	0.001396	0.001396	0.001396	0.001396	0.001396	0.001396	0.001396	0.001396	0.001396	0	0.001396	0.001396	0.001396	0.001396	0.001396	0.001396	0.001396	0.001396	0.001396	0.001396	0.001396	0.001396	0.001396	0.001396	0.001396	0.001396	0.001396	0.001396	0.001396	0.001396
	0.000698	0.000698	0.000698	0.000698	0.000698	0.000698	0.000698	0.000698	0.000698	0.000698	0.000698	0.000698	0.000698	0.000698	0.000698	0.000698	0.000698	0.000698	0.000698	0.000698	0.000698	0.000698	0.000698	0.000698	0.000698	0.000698	0.000698	0.000698	0	0.000698	0.000698	0.000698	0.000698	0.000698	0.000698	0.000698	0.000698	0.000698	0.000698	0.000698	0.000698	0.000698	0.000698	0.000698	0.000698	0.000698	0.000698	0.000698	0.000698
KOG2441	0.182053	0.527412	0.529319	0.397588	0.106556	0.079399	0.426512	0.220882	0.058818	0.579512	-0.010035	0.360527	0.1198	0.046135	0.264373	0.044093	0.265803	0.507009	-0.080498	0.174031	-0.027113	0.060874	0.273234	0.100251	0.085121	0.292685	0.355587	0.145954	0.232692	1	0.101709	0.164626	0.075407	0.01578	0.260175	0.312194	0.015941	-0.065257	0.159893	-0.044458	0.00019	0.03031	0.069474	-0.075886	0.009866	0.566955	0.305916	0.240686	0.133925
	0.001396	0.001396	0.001396	0.001396	0.001396	0.001396	0.001396	0.001396	0.001396	0.001396	0.001396	0.001396	0.001396	0.001396	0.001396	0.001396	0.001396	0.001396	0.001396	0.001396	0.001396	0.001396	0.001396	0.001396	0.001396	0.001396	0.001396	0.001396	0.001396	0	0.001396	0.001396	0.001396	0.001396	0.001396	0.001396	0.001396	0.001396	0.001396	0.001396	0.001396	0.001396	0.001396	0.001396	0.001396	0.001396	0.001396	0.001396	0.001396
	0.000698	0.000698	0.000698	0.000698	0.000698	0.000698	0.000698	0.000698	0.000698	0.000698	0.000698	0.000698	0.000698	0.000698	0.000698	0.000698	0.000698	0.000698	0.000698	0.000698	0.000698	0.000698	0.000698	0.000698	0.000698	0.000698	0.000698	0.000698	0.000698	0	0.000698	0.000698	0.000698	0.000698	0.000698	0.000698	0.000698	0.000698	0.000698	0.000698	0.000698	0.000698	0.000698	0.000698	0.000698	0.000698	0.000698	0.000698	0.000698
KOG2487	0.812119	0.468134	0.238576	0.656585	0.427448	0.834832	0.650717	0.723552	0.796692	0.323441	0.731063	0.816542	0.7796	0.805847	0.732059	0.662014	0.661565	0.670141	0.607217	0.763593	0.55703	0.760635	0.741934	0.554416	0.562703	0.801027	0.773911	0.81991	0.787792	0.101709	1	0.631025	0.85784	0.796547	0.754221	0.747604	0.425977	0.800724	0.817192	0.854129	0.730089	0.714625	0.830231	0.76013	0.689378	0.497142	0.747447	0.705035	0.807047
	0.001396	0.001396	0.001396	0.001396	0.001396	0.001396	0.001396	0.001396	0.001396	0.001396	0.001396	0.001396	0.001396	0.001396	0.001396	0.001396	0.001396	0.001396	0.001396	0.001396	0.001396	0.001396	0.001396	0.001396	0.001396	0.001396	0.001396	0.001396	0.001396	0.001396	0	0.001396	0.001396	0.001396	0.001396	0.001396	0.001396	0.001396	0.001396	0.001396	0.001396	0.001396	0.001396	0.001396	0.001396	0.001396	0.001396	0.001396	0.001396
	0.000698	0.000698	0.000698	0.000698	0.000698	0.000698	0.000698	0.000698	0.000698	0.000698	0.000698	0.000698	0.000698	0.000698	0.000698	0.000698	0.000698	0.000698	0.000698	0.000698	0.000698	0.000698	0.000698	0.000698	0.000698	0.000698	0.000698	0.000698	0.000698	0.000698	0	0.000698	0.000698	0.000698	0.000698	0.000698	0.000698	0.000698	0.000698	0.000698	0.000698	0.000698	0.000698	0.000698	0.000698	0.000698	0.000698	0.000698	0.000698
KOG2626	0.811433	0.391754	0.265894	0.552372	0.288959	0.612305	0.540192	0.46633	0.843947	0.372456	0.599565	0.67093	0.51501	0.757837	0.679273	0.525688	0.587305	0.498932	0.496292	0.606803	0.588113	0.450291	0.665822	0.535594	0.533477	0.690645	0.694795	0.619534	0.519735	0.164626	0.631025	1	0.683856	0.648253	0.756484	0.620244	0.484455	0.622907	0.618479	0.524724	0.609795	0.674572	0.658005	0.518628	0.559957	0.550075	0.58796	0.506718	0.567473
	0.001396	0.001396	0.001396	0.001396	0.001396	0.001396	0.001396	0.001396	0.001396	0.001396	0.001396	0.001396	0.001396	0.001396	0.001396	0.001396	0.001396	0.001396	0.001396	0.001396	0.001396	0.001396	0.001396	0.001396	0.001396	0.001396	0.001396	0.001396	0.001396	0.001396	0.001396	0	0.001396	0.001396	0.001396	0.001396	0.001396	0.001396	0.001396	0.001396	0.001396	0.001396	0.001396	0.001396	0.001396	0.001396	0.001396	0.001396	0.001396
	0.000698	0.000698	0.000698	0.000698	0.000698	0.000698	0.000698	0.000698	0.000698	0.000698	0.000698	0.000698	0.000698	0.000698	0.000698	0.000698	0.000698	0.000698	0.000698	0.000698	0.000698	0.000698	0.000698	0.000698	0.000698	0.000698	0.000698	0.000698	0.000698	0.000698	0.000698	0	0.000698	0.000698	0.000698	0.000698	0.000698	0.000698	0.000698	0.000698	0.000698	0.000698	0.000698	0.000698	0.000698	0.000698	0.000698	0.000698	0.000698
KOG2671	0.905277	0.499012	0.237562	0.726095	0.556121	0.930276	0.694829	0.817063	0.851208	0.350553	0.850602	0.862901	0.887885	0.760032	0.833849	0.764997	0.692888	0.663906	0.810263	0.885297	0.784778	0.817558	0.807474	0.616026	0.702302	0.835435	0.847132	0.883838	0.811795	0.075407	0.85784	0.683856	1	0.904575	0.843559	0.848428	0.475101	0.888098	0.827848	0.876969	0.887556	0.861143	0.892732	0.878153	0.715792	0.500385	0.820642	0.731036	0.89452
	0.001396	0.001396	0.001396	0.001396	0.001396	0.001396	0.001396	0.001396	0.001396	0.001396	0.001396	0.001396	0.001396	0.001396	0.001396	0.001396	0.001396	0.001396	0.001396	0.001396	0.001396	0.001396	0.001396	0.001396	0.001396	0.001396	0.001396	0.001396	0.001396	0.001396	0.001396	0.001396	0	0.001396	0.001396	0.001396	0.001396	0.001396	0.001396	0.001396	0.001396	0.001396	0.001396	0.001396	0.001396	0.001396	0.001396	0.001396	0.001396
	0.000698	0.000698	0.000698	0.000698	0.000698	0.000698	0.000698	0.000698	0.000698	0.000698	0.000698	0.000698	0.000698	0.000698	0.000698	0.000698	0.000698	0.000698	0.000698	0.000698	0.000698	0.000698	0.000698	0.000698	0.000698	0.000698	0.000698	0.000698	0.000698	0.000698	0.000698	0.000698	0	0.000698	0.000698	0.000698	0.000698	0.000698	0.000698	0.000698	0.000698	0.000698	0.000698	0.000698	0.000698	0.000698	0.000698	0.000698	0.000698
KOG2728	0.883099	0.454398	0.231368	0.675404	0.545503	0.888265	0.658525	0.737178	0.811974	0.317097	0.843532	0.814365	0.81104	0.740689	0.810585	0.740588	0.722061	0.606474	0.758059	0.889493	0.734191	0.718357	0.787899	0.607808	0.707713	0.795861	0.782531	0.880717	0.78186	0.01578	0.796547	0.648253	0.904575	1	0.810606	0.811409	0.481292	0.805768	0.814372	0.850064	0.866039	0.869072	0.855746	0.839385	0.762502	0.503885	0.79265	0.742889	0.858889
	0.001396	0.001396	0.001396	0.001396	0.001396	0.001396	0.001396	0.001396	0.001396	0.001396	0.001396	0.001396	0.001396	0.001396	0.001396	0.001396	0.001396	0.001396	0.001396	0.001396	0.001396	0.001396	0.001396	0.001396	0.001396	0.001396	0.001396	0.001396	0.001396	0.001396	0.001396	0.001396	0.001396	0	0.001396	0.001396	0.001396	0.001396	0.001396	0.001396	0.001396	0.001396	0.001396	0.001396	0.001396	0.001396	0.001396	0.001396	0.001396
	0.000698	0.000698	0.000698	0.000698	0.000698	0.000698	0.000698	0.000698	0.000698	0.000698	0.000698	0.000698	0.000698	0.000698	0.000698	0.000698	0.000698	0.000698	0.000698	0.000698	0.000698	0.000698	0.000698	0.000698	0.000698	0.000698	0.000698	0.000698	0.000698	0.000698	0.000698	0.000698	0.000698	0	0.000698	0.000698	0.000698	0.000698	0.000698	0.000698	0.000698	0.000698	0.000698	0.000698	0.000698	0.000698	0.000698	0.000698	0.000698
KOG2732	0.869039	0.619145	0.403907	0.782181	0.539209	0.789168	0.739973	0.761806	0.851257	0.412197	0.745829	0.892194	0.731615	0.726221	0.863303	0.714472	0.794334	0.753876	0.653453	0.853262	0.675597	0.681682	0.846468	0.652664	0.65248	0.868116	0.890569	0.845174	0.776164	0.260175	0.754221	0.756484	0.843559	0.810606	1	0.877358	0.405612	0.730704	0.834421	0.683014	0.76317	0.803174	0.822725	0.669954	0.630137	0.683607	0.846265	0.732526	0.786433
	0.001396	0.001396	0.001396	0.001396	0.001396	0.001396	0.001396	0.001396	0.001396	0.001396	0.001396	0.001396	0.001396	0.001396	0.001396	0.001396	0.001396	0.001396	0.001396	0.001396	0.001396	0.001396	0.001396	0.001396	0.001396	0.001396	0.001396	0.001396	0.001396	0.001396	0.001396	0.001396	0.001396	0.001396	0	0.001396	0.001396	0.001396	0.001396	0.001396	0.001396	0.001396	0.001396	0.001396	0.001396	0.001396	0.001396	0.001396	0.001396
	0.000698	0.000698	0.000698	0.000698	0.000698	0.000698	0.000698	0.000698	0.000698	0.000698	0.000698	0.000698	0.000698	0.000698	0.000698	0.000698	0.000698	0.000698	0.000698	0.000698	0.000698	0.000698	0.000698	0.000698	0.000698	0.000698	0.000698	0.000698	0.000698	0.000698	0.000698	0.000698	0.000698	0.000698	0	0.000698	0.000698	0.000698	0.000698	0.000698	0.000698	0.000698	0.000698	0.000698	0.000698	0.000698	0.000698	0.000698	0.000698
KOG2851	0.8362	0.656796	0.449597	0.794217	0.495434	0.869669	0.786806	0.849077	0.742657	0.432743	0.705556	0.910003	0.822563	0.665271	0.866966	0.681551	0.823197	0.754661	0.663905	0.872612	0.672268	0.755007	0.832583	0.590673	0.638829	0.874905	0.929898	0.900852	0.824738	0.312194	0.747604	0.620244	0.848428	0.811409	0.877358	1	0.362702	0.718921	0.809096	0.735429	0.768088	0.772698	0.790906	0.714689	0.615916	0.744112	0.860693	0.719078	0.86918
	0.001396	0.001396	0.001396	0.001396	0.001396	0.001396	0.001396	0.001396	0.001396	0.001396	0.001396	0.001396	0.001396	0.001396	0.001396	0.001396	0.001396	0.001396	0.001396	0.001396	0.001396	0.001396	0.001396	0.001396	0.001396	0.001396	0.001396	0.001396	0.001396	0.001396	0.001396	0.001396	0.001396	0.001396	0.001396	0	0.001396	0.001396	0.001396	0.001396	0.001396	0.001396	0.001396	0.001396	0.001396	0.001396	0.001396	0.001396	0.001396
	0.000698	0.000698	0.000698	0.000698	0.000698	0.000698	0.000698	0.000698	0.000698	0.000698	0.000698	0.000698	0.000698	0.000698	0.000698	0.000698	0.000698	0.000698	0.000698	0.000698	0.000698	0.000698	0.000698	0.000698	0.000698	0.000698	0.000698	0.000698	0.000698	0.000698	0.000698	0.000698	0.000698	0.000698	0.000698	0	0.000698	0.000698	0.000698	0.000698	0.000698	0.000698	0.000698	0.000698	0.000698	0.000698	0.000698	0.000698	0.000698
KOG2874	0.513041	0.218549	0.533979	0.377285	0.234876	0.414868	0.33851	0.332791	0.525804	0.214527	0.453988	0.440019	0.416976	0.48253	0.385098	0.305054	0.361054	0.347403	0.42442	0.348914	0.420691	0.407663	0.352406	0.317888	0.484599	0.399008	0.416022	0.387383	0.333717	0.015941	0.425977	0.484455	0.475101	0.481292	0.405612	0.362702	1	0.486285	0.373501	0.390389	0.426294	0.481606	0.408619	0.42971	0.335364	0.315537	0.403527	0.352939	0.354557
	0.001396	0.001396	0.001396	0.001396	0.001396	0.001396	0.001396	0.001396	0.001396	0.001396	0.001396	0.001396	0.001396	0.001396	0.001396	0.001396	0.001396	0.001396	0.001396	0.001396	0.001396	0.001396	0.001396	0.001396	0.001396	0.001396	0.001396	0.001396	0.001396	0.001396	0.001396	0.001396	0.001396	0.001396	0.001396	0.001396	0	0.001396	0.001396	0.001396	0.001396	0.001396	0.001396	0.001396	0.001396	0.001396	0.001396	0.001396	0.001396
	0.000698	0.000698	0.000698	0.000698	0.000698	0.000698	0.000698	0.000698	0.000698	0.000698	0.000698	0.000698	0.000698	0.000698	0.000698	0.000698	0.000698	0.000698	0.000698	0.000698	0.000698	0.000698	0.000698	0.000698	0.000698	0.000698	0.000698	0.000698	0.000698	0.000698	0.000698	0.000698	0.000698	0.000698	0.000698	0.000698	0	0.000698	0.000698	0.000698	0.000698	0.000698	0.000698	0.000698	0.000698	0.000698	0.000698	0.000698	0.000698
KOG2905	0.814371	0.337563	0.060492	0.634871	0.523654	0.857413	0.562577	0.769307	0.81552	0.322626	0.807463	0.725723	0.850709	0.701905	0.720299	0.659984	0.592644	0.489058	0.875306	0.75837	0.815068	0.862477	0.669298	0.556927	0.716766	0.71919	0.745304	0.799872	0.673945	-0.065257	0.800724	0.622907	0.888098	0.805768	0.730704	0.718921	0.486285	1	0.667611	0.812694	0.856418	0.795083	0.862871	0.853781	0.55115	0.329208	0.71762	0.647023	0.7647
	0.001396	0.001396	0.001396	0.001396	0.001396	0.001396	0.001396	0.001396	0.001396	0.001396	0.001396	0.001396	0.001396	0.001396	0.001396	0.001396	0.001396	0.001396	0.001396	0.001396	0.001396	0.001396	0.001396	0.001396	0.001396	0.001396	0.001396	0.001396	0.001396	0.001396	0.001396	0.001396	0.001396	0.001396	0.001396	0.001396	0.001396	0	0.001396	0.001396	0.001396	0.001396	0.001396	0.001396	0.001396	0.001396	0.001396	0.001396	0.001396
	0.000698	0.000698	0.000698	0.000698	0.000698	0.000698	0.000698	0.000698	0.000698	0.000698	0.000698	0.000698	0.000698	0.000698	0.000698	0.000698	0.000698	0.000698	0.000698	0.000698	0.000698	0.000698	0.000698	0.000698	0.000698	0.000698	0.000698	0.000698	0.000698	0.000698	0.000698	0.000698	0.000698	0.000698	0.000698	0.000698	0.000698	0	0.000698	0.000698	0.000698	0.000698	0.000698	0.000698	0.000698	0.000698	0.000698	0.000698	0.000698
KOG2994	0.785857	0.525671	0.36174	0.728764	0.471858	0.793644	0.701268	0.696429	0.803621	0.297284	0.725674	0.830449	0.694355	0.727016	0.823305	0.668045	0.722735	0.732583	0.563013	0.833604	0.565336	0.639505	0.809447	0.510693	0.570172	0.841357	0.802583	0.853204	0.814893	0.159893	0.817192	0.618479	0.827848	0.814372	0.834421	0.809096	0.373501	0.667611	1	0.750923	0.72865	0.748577	0.796066	0.656526	0.740321	0.546886	0.777975	0.701299	0.80184
	0.001396	0.001396	0.001396	0.001396	0.001396	0.001396	0.001396	0.001396	0.001396	0.001396	0.001396	0.001396	0.001396	0.001396	0.001396	0.001396	0.001396	0.001396	0.001396	0.001396	0.001396	0.001396	0.001396	0.001396	0.001396	0.001396	0.001396	0.001396	0.001396	0.001396	0.001396	0.001396	0.001396	0.001396	0.001396	0.001396	0.001396	0.001396	0	0.001396	0.001396	0.001396	0.001396	0.001396	0.001396	0.001396	0.001396	0.001396	0.001396
	0.000698	0.000698	0.000698	0.000698	0.000698	0.000698	0.000698	0.000698	0.000698	0.000698	0.000698	0.000698	0.000698	0.000698	0.000698	0.000698	0.000698	0.000698	0.000698	0.000698	0.000698	0.000698	0.000698	0.000698	0.000698	0.000698	0.000698	0.000698	0.000698	0.000698	0.000698	0.000698	0.000698	0.000698	0.000698	0.000698	0.000698	0.000698	0	0.000698	0.000698	0.000698	0.000698	0.000698	0.000698	0.000698	0.000698	0.000698	0.000698
KOG3003	0.803035	0.338863	0.089303	0.530889	0.365375	0.90684	0.57308	0.760284	0.711192	0.281978	0.766171	0.752222	0.858451	0.775983	0.72817	0.763687	0.649879	0.504554	0.72061	0.795522	0.646952	0.799674	0.700641	0.566665	0.543911	0.747762	0.716284	0.852963	0.761685	-0.044458	0.854129	0.524724	0.876969	0.850064	0.683014	0.735429	0.390389	0.812694	0.750923	1	0.822521	0.749227	0.833912	0.917435	0.742098	0.378145	0.716598	0.677534	0.884993
	0.001396	0.001396	0.001396	0.001396	0.001396	0.001396	0.001396	0.001396	0.001396	0.001396	0.001396	0.001396	0.001396	0.001396	0.001396	0.001396	0.001396	0.001396	0.001396	0.001396	0.001396	0.001396	0.001396	0.001396	0.001396	0.001396	0.001396	0.001396	0.001396	0.001396	0.001396	0.001396	0.001396	0.001396	0.001396	0.001396	0.001396	0.001396	0.001396	0	0.001396	0.001396	0.001396	0.001396	0.001396	0.001396	0.001396	0.001396	0.001396
	0.000698	0.000698	0.000698	0.000698	0.000698	0.000698	0.000698	0.000698	0.000698	0.000698	0.000698	0.000698	0.000698	0.000698	0.000698	0.000698	0.000698	0.000698	0.000698	0.000698	0.000698	0.000698	0.000698	0.000698	0.000698	0.000698	0.000698	0.000698	0.000698	0.000698	0.000698	0.000698	0.000698	0.000698	0.000698	0.000698	0.000698	0.000698	0.000698	0	0.000698	0.000698	0.000698	0.000698	0.000698	0.000698	0.000698	0.000698	0.000698
KOG3013	0.856027	0.388607	0.119644	0.613421	0.489746	0.86814	0.57907	0.758735	0.799752	0.35728	0.781413	0.757223	0.840276	0.703496	0.854876	0.713109	0.674092	0.528422	0.843813	0.810239	0.85625	0.748144	0.714142	0.607927	0.683039	0.751675	0.794542	0.823289	0.77145	0.00019	0.730089	0.609795	0.887556	0.866039	0.76317	0.768088	0.426294	0.856418	0.72865	0.822521	1	0.84797	0.83061	0.87542	0.668683	0.368998	0.728067	0.638828	0.843577
	0.001396	0.001396	0.001396	0.001396	0.001396	0.001396	0.001396	0.001396	0.001396	0.001396	0.001396	0.001396	0.001396	0.001396	0.001396	0.001396	0.001396	0.001396	0.001396	0.001396	0.001396	0.001396	0.001396	0.001396	0.001396	0.001396	0.001396	0.001396	0.001396	0.001396	0.001396	0.001396	0.001396	0.001396	0.001396	0.001396	0.001396	0.001396	0.001396	0.001396	0	0.001396	0.001396	0.001396	0.001396	0.001396	0.001396	0.001396	0.001396
	0.000698	0.000698	0.000698	0.000698	0.000698	0.000698	0.000698	0.000698	0.000698	0.000698	0.000698	0.000698	0.000698	0.000698	0.000698	0.000698	0.000698	0.000698	0.000698	0.000698	0.000698	0.000698	0.000698	0.000698	0.000698	0.000698	0.000698	0.000698	0.000698	0.000698	0.000698	0.000698	0.000698	0.000698	0.000698	0.000698	0.000698	0.000698	0.000698	0.000698	0	0.000698	0.000698	0.000698	0.000698	0.000698	0.000698	0.000698	0.000698
KOG3015	0.868052	0.475691	0.234512	0.662027	0.59023	0.814632	0.626326	0.69834	0.854567	0.265741	0.821729	0.775953	0.741725	0.717659	0.823235	0.651471	0.630374	0.576785	0.77229	0.828794	0.775867	0.709569	0.7615	0.690439	0.60448	0.729362	0.77171	0.800777	0.714735	0.03031	0.714625	0.674572	0.861143	0.869072	0.803174	0.772698	0.481606	0.795083	0.748577	0.749227	0.84797	1	0.835077	0.748453	0.67862	0.465239	0.735822	0.634554	0.760601
	0.001396	0.001396	0.001396	0.001396	0.001396	0.001396	0.001396	0.001396	0.001396	0.001396	0.001396	0.001396	0.001396	0.001396	0.001396	0.001396	0.001396	0.001396	0.001396	0.001396	0.001396	0.001396	0.001396	0.001396	0.001396	0.001396	0.001396	0.001396	0.001396	0.001396	0.001396	0.001396	0.001396	0.001396	0.001396	0.001396	0.001396	0.001396	0.001396	0.001396	0.001396	0	0.001396	0.001396	0.001396	0.001396	0.001396	0.001396	0.001396
	0.000698	0.000698	0.000698	0.000698	0.000698	0.000698	0.000698	0.000698	0.000698	0.000698	0.000698	0.000698	0.000698	0.000698	0.000698	0.000698	0.000698	0.000698	0.000698	0.000698	0.000698	0.000698	0.000698	0.000698	0.000698	0.000698	0.000698	0.000698	0.000698	0.000698	0.000698	0.000698	0.000698	0.000698	0.000698	0.000698	0.000698	0.000698	0.000698	0.000698	0.000698	0	0.000698	0.000698	0.000698	0.000698	0.000698	0.000698	0.000698
KOG3024	0.86141	0.48284	0.211806	0.746511	0.578978	0.874026	0.699327	0.786232	0.843678	0.293369	0.829155	0.822389	0.831358	0.755548	0.806896	0.738014	0.649048	0.629456	0.794275	0.865361	0.755601	0.810265	0.811483	0.608296	0.620197	0.826498	0.83879	0.859619	0.754132	0.069474	0.830231	0.658005	0.892732	0.855746	0.822725	0.790906	0.408619	0.862871	0.796066	0.833912	0.83061	0.835077	1	0.79225	0.650264	0.463868	0.827791	0.701596	0.827833
	0.001396	0.001396	0.001396	0.001396	0.001396	0.001396	0.001396	0.001396	0.001396	0.001396	0.001396	0.001396	0.001396	0.001396	0.001396	0.001396	0.001396	0.001396	0.001396	0.001396	0.001396	0.001396	0.001396	0.001396	0.001396	0.001396	0.001396	0.001396	0.001396	0.001396	0.001396	0.001396	0.001396	0.001396	0.001396	0.001396	0.001396	0.001396	0.001396	0.001396	0.001396	0.001396	0	0.001396	0.001396	0.001396	0.001396	0.001396	0.001396
	0.000698	0.000698	0.000698	0.000698	0.000698	0.000698	0.000698	0.000698	0.000698	0.000698	0.000698	0.000698	0.000698	0.000698	0.000698	0.000698	0.000698	0.000698	0.000698	0.000698	0.000698	0.000698	0.000698	0.000698	0.000698	0.000698	0.000698	0.000698	0.000698	0.000698	0.000698	0.000698	0.000698	0.000698	0.000698	0.000698	0.000698	0.000698	0.000698	0.000698	0.000698	0.000698	0	0.000698	0.000698	0.000698	0.000698	0.000698	0.000698
KOG3045	0.80686	0.311039	0.074663	0.53723	0.381978	0.904163	0.528209	0.777757	0.680589	0.309944	0.783898	0.728943	0.892245	0.668189	0.720538	0.755142	0.624446	0.449174	0.82227	0.765299	0.766088	0.809199	0.634606	0.510406	0.621689	0.712747	0.712435	0.821793	0.721959	-0.075886	0.76013	0.518628	0.878153	0.839385	0.669954	0.714689	0.42971	0.853781	0.656526	0.917435	0.87542	0.748453	0.79225	1	0.65555	0.342694	0.698766	0.621529	0.865783
	0.001396	0.001396	0.001396	0.001396	0.001396	0.001396	0.001396	0.001396	0.001396	0.001396	0.001396	0.001396	0.001396	0.001396	0.001396	0.001396	0.001396	0.001396	0.001396	0.001396	0.001396	0.001396	0.001396	0.001396	0.001396	0.001396	0.001396	0.001396	0.001396	0.001396	0.001396	0.001396	0.001396	0.001396	0.001396	0.001396	0.001396	0.001396	0.001396	0.001396	0.001396	0.001396	0.001396	0	0.001396	0.001396	0.001396	0.001396	0.001396
	0.000698	0.000698	0.000698	0.000698	0.000698	0.000698	0.000698	0.000698	0.000698	0.000698	0.000698	0.000698	0.000698	0.000698	0.000698	0.000698	0.000698	0.000698	0.000698	0.000698	0.000698	0.000698	0.000698	0.000698	0.000698	0.000698	0.000698	0.000698	0.000698	0.000698	0.000698	0.000698	0.000698	0.000698	0.000698	0.000698	0.000698	0.000698	0.000698	0.000698	0.000698	0.000698	0.000698	0	0.000698	0.000698	0.000698	0.000698	0.000698
KOG3059	0.709487	0.292306	0.209348	0.400888	0.282963	0.734127	0.498179	0.481131	0.648671	0.24594	0.604253	0.650869	0.619457	0.69085	0.643852	0.619129	0.609906	0.46822	0.419271	0.704507	0.453765	0.444358	0.594528	0.53046	0.413545	0.67452	0.61101	0.700009	0.665019	0.009866	0.689378	0.559957	0.715792	0.762502	0.630137	0.615916	0.335364	0.55115	0.740321	0.742098	0.668683	0.67862	0.650264	0.65555	1	0.439345	0.611305	0.615067	0.734776
	0.001396	0.001396	0.001396	0.001396	0.001396	0.001396	0.001396	0.001396	0.001396	0.001396	0.001396	0.001396	0.001396	0.001396	0.001396	0.001396	0.001396	0.001396	0.001396	0.001396	0.001396	0.001396	0.001396	0.001396	0.001396	0.001396	0.001396	0.001396	0.001396	0.001396	0.001396	0.001396	0.001396	0.001396	0.001396	0.001396	0.001396	0.001396	0.001396	0.001396	0.001396	0.001396	0.001396	0.001396	0	0.001396	0.001396	0.001396	0.001396
	0.000698	0.000698	0.000698	0.000698	0.000698	0.000698	0.000698	0.000698	0.000698	0.000698	0.000698	0.000698	0.000698	0.000698	0.000698	0.000698	0.000698	0.000698	0.000698	0.000698	0.000698	0.000698	0.000698	0.000698	0.000698	0.000698	0.000698	0.000698	0.000698	0.000698	0.000698	0.000698	0.000698	0.000698	0.000698	0.000698	0.000698	0.000698	0.000698	0.000698	0.000698	0.000698	0.000698	0.000698	0	0.000698	0.000698	0.000698	0.000698
KOG3063	0.636178	0.675956	0.655875	0.655459	0.254406	0.545043	0.706652	0.589344	0.462844	0.498361	0.411828	0.780795	0.507426	0.450672	0.621711	0.406705	0.696927	0.742834	0.253085	0.623056	0.292605	0.371571	0.619006	0.501559	0.432877	0.699188	0.726923	0.632769	0.570039	0.566955	0.497142	0.550075	0.500385	0.503885	0.683607	0.744112	0.315537	0.329208	0.546886	0.378145	0.368998	0.465239	0.463868	0.342694	0.439345	1	0.73338	0.593828	0.564072
	0.001396	0.001396	0.001396	0.001396	0.001396	0.001396	0.001396	0.001396	0.001396	0.001396	0.001396	0.001396	0.001396	0.001396	0.001396	0.001396	0.001396	0.001396	0.001396	0.001396	0.001396	0.001396	0.001396	0.001396	0.001396	0.001396	0.001396	0.001396	0.001396	0.001396	0.001396	0.001396	0.001396	0.001396	0.001396	0.001396	0.001396	0.001396	0.001396	0.001396	0.001396	0.001396	0.001396	0.001396	0.001396	0	0.001396	0.001396	0.001396
	0.000698	0.000698	0.000698	0.000698	0.000698	0.000698	0.000698	0.000698	0.000698	0.000698	0.000698	0.000698	0.000698	0.000698	0.000698	0.000698	0.000698	0.000698	0.000698	0.000698	0.000698	0.000698	0.000698	0.000698	0.000698	0.000698	0.000698	0.000698	0.000698	0.000698	0.000698	0.000698	0.000698	0.000698	0.000698	0.000698	0.000698	0.000698	0.000698	0.000698	0.000698	0.000698	0.000698	0.000698	0.000698	0	0.000698	0.000698	0.000698
KOG3103	0.792728	0.644774	0.445006	0.79396	0.500244	0.84328	0.77707	0.823213	0.683877	0.42932	0.734294	0.889741	0.805168	0.615273	0.787505	0.657287	0.780797	0.761372	0.662247	0.866792	0.649358	0.735065	0.756755	0.568035	0.654364	0.86219	0.860528	0.879137	0.773757	0.305916	0.747447	0.58796	0.820642	0.79265	0.846265	0.860693	0.403527	0.71762	0.777975	0.716598	0.728067	0.735822	0.827791	0.698766	0.611305	0.73338	1	0.741339	0.811079
	0.001396	0.001396	0.001396	0.001396	0.001396	0.001396	0.001396	0.001396	0.001396	0.001396	0.001396	0.001396	0.001396	0.001396	0.001396	0.001396	0.001396	0.001396	0.001396	0.001396	0.001396	0.001396	0.001396	0.001396	0.001396	0.001396	0.001396	0.001396	0.001396	0.001396	0.001396	0.001396	0.001396	0.001396	0.001396	0.001396	0.001396	0.001396	0.001396	0.001396	0.001396	0.001396	0.001396	0.001396	0.001396	0.001396	0	0.001396	0.001396
	0.000698	0.000698	0.000698	0.000698	0.000698	0.000698	0.000698	0.000698	0.000698	0.000698	0.000698	0.000698	0.000698	0.000698	0.000698	0.000698	0.000698	0.000698	0.000698	0.000698	0.000698	0.000698	0.000698	0.000698	0.000698	0.000698	0.000698	0.000698	0.000698	0.000698	0.000698	0.000698	0.000698	0.000698	0.000698	0.000698	0.000698	0.000698	0.000698	0.000698	0.000698	0.000698	0.000698	0.000698	0.000698	0.000698	0	0.000698	0.000698
KOG3104	0.727151	0.504276	0.315506	0.702823	0.505518	0.723388	0.636866	0.673376	0.638091	0.424586	0.664536	0.773513	0.723943	0.597468	0.71447	0.618158	0.658975	0.67858	0.570731	0.781329	0.513888	0.608146	0.734246	0.541954	0.591966	0.753321	0.702044	0.763233	0.689132	0.240686	0.705035	0.506718	0.731036	0.742889	0.732526	0.719078	0.352939	0.647023	0.701299	0.677534	0.638828	0.634554	0.701596	0.621529	0.615067	0.593828	0.741339	1	0.726012
	0.001396	0.001396	0.001396	0.001396	0.001396	0.001396	0.001396	0.001396	0.001396	0.001396	0.001396	0.001396	0.001396	0.001396	0.001396	0.001396	0.001396	0.001396	0.001396	0.001396	0.001396	0.001396	0.001396	0.001396	0.001396	0.001396	0.001396	0.001396	0.001396	0.001396	0.001396	0.001396	0.001396	0.001396	0.001396	0.001396	0.001396	0.001396	0.001396	0.001396	0.001396	0.001396	0.001396	0.001396	0.001396	0.001396	0.001396	0	0.001396
	0.000698	0.000698	0.000698	0.000698	0.000698	0.000698	0.000698	0.000698	0.000698	0.000698	0.000698	0.000698	0.000698	0.000698	0.000698	0.000698	0.000698	0.000698	0.000698	0.000698	0.000698	0.000698	0.000698	0.000698	0.000698	0.000698	0.000698	0.000698	0.000698	0.000698	0.000698	0.000698	0.000698	0.000698	0.000698	0.000698	0.000698	0.000698	0.000698	0.000698	0.000698	0.000698	0.000698	0.000698	0.000698	0.000698	0.000698	0	0.000698
KOG3111	0.840303	0.498812	0.263491	0.641556	0.391163	0.93441	0.684048	0.816825	0.719168	0.359	0.747871	0.860046	0.868241	0.711536	0.833102	0.752463	0.717355	0.647814	0.699452	0.873514	0.705311	0.751575	0.807546	0.576697	0.613288	0.851575	0.848878	0.907633	0.846475	0.133925	0.807047	0.567473	0.89452	0.858889	0.786433	0.86918	0.354557	0.7647	0.80184	0.884993	0.843577	0.760601	0.827833	0.865783	0.734776	0.564072	0.811079	0.726012	1
	0.001396	0.001396	0.001396	0.001396	0.001396	0.001396	0.001396	0.001396	0.001396	0.001396	0.001396	0.001396	0.001396	0.001396	0.001396	0.001396	0.001396	0.001396	0.001396	0.001396	0.001396	0.001396	0.001396	0.001396	0.001396	0.001396	0.001396	0.001396	0.001396	0.001396	0.001396	0.001396	0.001396	0.001396	0.001396	0.001396	0.001396	0.001396	0.001396	0.001396	0.001396	0.001396	0.001396	0.001396	0.001396	0.001396	0.001396	0.001396	0
	0.000698	0.000698	0.000698	0.000698	0.000698	0.000698	0.000698	0.000698	0.000698	0.000698	0.000698	0.000698	0.000698	0.000698	0.000698	0.000698	0.000698	0.000698	0.000698	0.000698	0.000698	0.000698	0.000698	0.000698	0.000698	0.000698	0.000698	0.000698	0.000698	0.000698	0.000698	0.000698	0.000698	0.000698	0.000698	0.000698	0.000698	0.000698	0.000698	0.000698	0.000698	0.000698	0.000698	0.000698	0.000698	0.000698	0.000698	0.000698	0
KOG3159	0.673931	0.25452	0.172857	0.452388	0.338554	0.559335	0.364888	0.468676	0.694664	0.297008	0.54994	0.564383	0.479535	0.502623	0.567493	0.558869	0.583237	0.367664	0.541088	0.570221	0.648993	0.369896	0.548631	0.439536	0.565639	0.590358	0.583414	0.576327	0.402672	0.043386	0.467009	0.741121	0.606782	0.597086	0.681613	0.546502	0.365994	0.58203	0.501754	0.429963	0.581438	0.590938	0.548919	0.507569	0.452987	0.418329	0.502453	0.474669	0.51348
	0.001396	0.001396	0.001396	0.001396	0.001396	0.001396	0.001396	0.001396	0.001396	0.001396	0.001396	0.001396	0.001396	0.001396	0.001396	0.001396	0.001396	0.001396	0.001396	0.001396	0.001396	0.001396	0.001396	0.001396	0.001396	0.001396	0.001396	0.001396	0.001396	0.001396	0.001396	0.001396	0.001396	0.001396	0.001396	0.001396	0.001396	0.001396	0.001396	0.001396	0.001396	0.001396	0.001396	0.001396	0.001396	0.001396	0.001396	0.001396	0.001396
	0.000698	0.000698	0.000698	0.000698	0.000698	0.000698	0.000698	0.000698	0.000698	0.000698	0.000698	0.000698	0.000698	0.000698	0.000698	0.000698	0.000698	0.000698	0.000698	0.000698	0.000698	0.000698	0.000698	0.000698	0.000698	0.000698	0.000698	0.000698	0.000698	0.000698	0.000698	0.000698	0.000698	0.000698	0.000698	0.000698	0.000698	0.000698	0.000698	0.000698	0.000698	0.000698	0.000698	0.000698	0.000698	0.000698	0.000698	0.000698	0.000698
KOG3224	0.775335	0.44372	0.23659	0.655517	0.540963	0.808841	0.660761	0.718869	0.696064	0.232509	0.82794	0.75383	0.752782	0.644163	0.697722	0.654689	0.653739	0.553357	0.692076	0.870115	0.616062	0.688049	0.770388	0.702463	0.546599	0.740721	0.706382	0.836056	0.739794	0.017014	0.724772	0.523839	0.829617	0.862105	0.759667	0.769458	0.399657	0.72429	0.752765	0.77862	0.724238	0.827485	0.82051	0.725107	0.686299	0.520746	0.791436	0.701294	0.798571
	0.001396	0.001396	0.001396	0.001396	0.001396	0.001396	0.001396	0.001396	0.001396	0.001396	0.001396	0.001396	0.001396	0.001396	0.001396	0.001396	0.001396	0.001396	0.001396	0.001396	0.001396	0.001396	0.001396	0.001396	0.001396	0.001396	0.001396	0.001396	0.001396	0.001396	0.001396	0.001396	0.001396	0.001396	0.001396	0.001396	0.001396	0.001396	0.001396	0.001396	0.001396	0.001396	0.001396	0.001396	0.001396	0.001396	0.001396	0.001396	0.001396
	0.000698	0.000698	0.000698	0.000698	0.000698	0.000698	0.000698	0.000698	0.000698	0.000698	0.000698	0.000698	0.000698	0.000698	0.000698	0.000698	0.000698	0.000698	0.000698	0.000698	0.000698	0.000698	0.000698	0.000698	0.000698	0.000698	0.000698	0.000698	0.000698	0.000698	0.000698	0.000698	0.000698	0.000698	0.000698	0.000698	0.000698	0.000698	0.000698	0.000698	0.000698	0.000698	0.000698	0.000698	0.000698	0.000698	0.000698	0.000698	0.000698
KOG3228	0.405633	0.718683	0.699438	0.636113	0.323758	0.376973	0.63577	0.502501	0.271123	0.424104	0.242828	0.652835	0.41499	0.181411	0.466683	0.30703	0.497285	0.759272	0.17644	0.450708	0.2124	0.297403	0.439731	0.205892	0.318086	0.533483	0.6234	0.450865	0.509662	0.654005	0.320327	0.299991	0.362015	0.295875	0.532219	0.593521	0.218249	0.18954	0.403748	0.183144	0.24297	0.258479	0.298829	0.221841	0.197379	0.755092	0.593429	0.440637	0.424623
	0.001396	0.001396	0.001396	0.001396	0.001396	0.001396	0.001396	0.001396	0.001396	0.001396	0.001396	0.001396	0.001396	0.001396	0.001396	0.001396	0.001396	0.001396	0.001396	0.001396	0.001396	0.001396	0.001396	0.001396	0.001396	0.001396	0.001396	0.001396	0.001396	0.001396	0.001396	0.001396	0.001396	0.001396	0.001396	0.001396	0.001396	0.001396	0.001396	0.001396	0.001396	0.001396	0.001396	0.001396	0.001396	0.001396	0.001396	0.001396	0.001396
	0.000698	0.000698	0.000698	0.000698	0.000698	0.000698	0.000698	0.000698	0.000698	0.000698	0.000698	0.000698	0.000698	0.000698	0.000698	0.000698	0.000698	0.000698	0.000698	0.000698	0.000698	0.000698	0.000698	0.000698	0.000698	0.000698	0.000698	0.000698	0.000698	0.000698	0.000698	0.000698	0.000698	0.000698	0.000698	0.000698	0.000698	0.000698	0.000698	0.000698	0.000698	0.000698	0.000698	0.000698	0.000698	0.000698	0.000698	0.000698	0.000698
KOG3229	0.790008	0.679798	0.508995	0.761237	0.460421	0.820146	0.796768	0.775965	0.656785	0.411542	0.665962	0.893673	0.773662	0.628654	0.799006	0.667673	0.782617	0.782752	0.550374	0.830888	0.538375	0.653148	0.755205	0.562226	0.55742	0.826788	0.852958	0.866212	0.795594	0.322903	0.738082	0.549236	0.782081	0.805308	0.784032	0.887194	0.379649	0.601373	0.793382	0.736924	0.696147	0.715451	0.731807	0.672259	0.676465	0.789888	0.856625	0.73086	0.817743
	0.001396	0.001396	0.001396	0.001396	0.001396	0.001396	0.001396	0.001396	0.001396	0.001396	0.001396	0.001396	0.001396	0.001396	0.001396	0.001396	0.001396	0.001396	0.001396	0.001396	0.001396	0.001396	0.001396	0.001396	0.001396	0.001396	0.001396	0.001396	0.001396	0.001396	0.001396	0.001396	0.001396	0.001396	0.001396	0.001396	0.001396	0.001396	0.001396	0.001396	0.001396	0.001396	0.001396	0.001396	0.001396	0.001396	0.001396	0.001396	0.001396
	0.000698	0.000698	0.000698	0.000698	0.000698	0.000698	0.000698	0.000698	0.000698	0.000698	0.000698	0.000698	0.000698	0.000698	0.000698	0.000698	0.000698	0.000698	0.000698	0.000698	0.000698	0.000698	0.000698	0.000698	0.000698	0.000698	0.000698	0.000698	0.000698	0.000698	0.000698	0.000698	0.000698	0.000698	0.000698	0.000698	0.000698	0.000698	0.000698	0.000698	0.000698	0.000698	0.000698	0.000698	0.000698	0.000698	0.000698	0.000698	0.000698
KOG3240	0.756745	0.473092	0.335447	0.67533	0.439572	0.704103	0.634888	0.699749	0.632698	0.338698	0.630973	0.74359	0.669797	0.575108	0.728618	0.513437	0.735699	0.592609	0.58056	0.753707	0.580204	0.549707	0.734083	0.56819	0.571066	0.691861	0.762437	0.773113	0.657323	0.202317	0.599477	0.561654	0.695258	0.755534	0.760037	0.801036	0.349304	0.607057	0.682232	0.587783	0.687872	0.709708	0.696433	0.583107	0.516738	0.62678	0.736711	0.575267	0.685912
	0.001396	0.001396	0.001396	0.001396	0.001396	0.001396	0.001396	0.001396	0.001396	0.001396	0.001396	0.001396	0.001396	0.001396	0.001396	0.001396	0.001396	0.001396	0.001396	0.001396	0.001396	0.001396	0.001396	0.001396	0.001396	0.001396	0.001396	0.001396	0.001396	0.001396	0.001396	0.001396	0.001396	0.001396	0.001396	0.001396	0.001396	0.001396	0.001396	0.001396	0.001396	0.001396	0.001396	0.001396	0.001396	0.001396	0.001396	0.001396	0.001396
	0.000698	0.000698	0.000698	0.000698	0.000698	0.000698	0.000698	0.000698	0.000698	0.000698	0.000698	0.000698	0.000698	0.000698	0.000698	0.000698	0.000698	0.000698	0.000698	0.000698	0.000698	0.000698	0.000698	0.000698	0.000698	0.000698	0.000698	0.000698	0.000698	0.000698	0.000698	0.000698	0.000698	0.000698	0.000698	0.000698	0.000698	0.000698	0.000698	0.000698	0.000698	0.000698	0.000698	0.000698	0.000698	0.000698	0.000698	0.000698	0.000698
KOG3244	0.780244	0.467038	0.386328	0.580971	0.307637	0.848859	0.621604	0.699134	0.679862	0.410633	0.643383	0.811192	0.767625	0.739864	0.750093	0.601402	0.758143	0.611217	0.52659	0.798162	0.523355	0.643475	0.734161	0.596652	0.493916	0.864917	0.784357	0.831385	0.761628	0.184758	0.800044	0.609529	0.787669	0.770486	0.749565	0.789113	0.420259	0.65614	0.784719	0.80802	0.694036	0.691033	0.741966	0.726929	0.812146	0.680056	0.784902	0.699633	0.831851
	0.001396	0.001396	0.001396	0.001396	0.001396	0.001396	0.001396	0.001396	0.001396	0.001396	0.001396	0.001396	0.001396	0.001396	0.001396	0.001396	0.001396	0.001396	0.001396	0.001396	0.001396	0.001396	0.001396	0.001396	0.001396	0.001396	0.001396	0.001396	0.001396	0.001396	0.001396	0.001396	0.001396	0.001396	0.001396	0.001396	0.001396	0.001396	0.001396	0.001396	0.001396	0.001396	0.001396	0.001396	0.001396	0.001396	0.001396	0.001396	0.001396
	0.000698	0.000698	0.000698	0.000698	0.000698	0.000698	0.000698	0.000698	0.000698	0.000698	0.000698	0.000698	0.000698	0.000698	0.000698	0.000698	0.000698	0.000698	0.000698	0.000698	0.000698	0.000698	0.000698	0.000698	0.000698	0.000698	0.000698	0.000698	0.000698	0.000698	0.000698	0.000698	0.000698	0.000698	0.000698	0.000698	0.000698	0.000698	0.000698	0.000698	0.000698	0.000698	0.000698	0.000698	0.000698	0.000698	0.000698	0.000698	0.000698
KOG3259	0.68889	0.669946	0.463617	0.797189	0.486709	0.733725	0.750864	0.764155	0.600816	0.465359	0.634813	0.854518	0.728199	0.529491	0.778009	0.56871	0.72463	0.815847	0.532374	0.787307	0.524554	0.630585	0.732042	0.490019	0.535774	0.805806	0.847606	0.79923	0.797763	0.343696	0.692269	0.444424	0.713577	0.673105	0.75365	0.851195	0.244298	0.580311	0.762195	0.605563	0.647305	0.617219	0.703986	0.563232	0.525548	0.732621	0.810529	0.676443	0.743647
	0.001396	0.001396	0.001396	0.001396	0.001396	0.001396	0.001396	0.001396	0.001396	0.001396	0.001396	0.001396	0.001396	0.001396	0.001396	0.001396	0.001396	0.001396	0.001396	0.001396	0.001396	0.001396	0.001396	0.001396	0.001396	0.001396	0.001396	0.001396	0.001396	0.001396	0.001396	0.001396	0.001396	0.001396	0.001396	0.001396	0.001396	0.001396	0.001396	0.001396	0.001396	0.001396	0.001396	0.001396	0.001396	0.001396	0.001396	0.001396	0.001396
	0.000698	0.000698	0.000698	0.000698	0.000698	0.000698	0.000698	0.000698	0.000698	0.000698	0.000698	0.000698	0.000698	0.000698	0.000698	0.000698	0.000698	0.000698	0.000698	0.000698	0.000698	0.000698	0.000698	0.000698	0.000698	0.000698	0.000698	0.000698	0.000698	0.000698	0.000698	0.000698	0.000698	0.000698	0.000698	0.000698	0.000698	0.000698	0.000698	0.000698	0.000698	0.000698	0.000698	0.000698	0.000698	0.000698	0.000698	0.000698	0.000698
KOG3313	0.759531	0.542506	0.285888	0.670916	0.480031	0.725444	0.623012	0.703864	0.764131	0.3698	0.646647	0.758236	0.695066	0.68993	0.773029	0.579411	0.660373	0.624849	0.649236	0.708911	0.65099	0.74748	0.728925	0.542393	0.499387	0.736749	0.795945	0.731593	0.671894	0.194351	0.719357	0.614825	0.713118	0.683335	0.746327	0.763926	0.378304	0.708792	0.660592	0.657042	0.668541	0.763076	0.757525	0.615201	0.44739	0.545403	0.685665	0.589954	0.66985
	0.001396	0.001396	0.001396	0.001396	0.001396	0.001396	0.001396	0.001396	0.001396	0.001396	0.001396	0.001396	0.001396	0.001396	0.001396	0.001396	0.001396	0.001396	0.001396	0.001396	0.001396	0.001396	0.001396	0.001396	0.001396	0.001396	0.001396	0.001396	0.001396	0.001396	0.001396	0.001396	0.001396	0.001396	0.001396	0.001396	0.001396	0.001396	0.001396	0.001396	0.001396	0.001396	0.001396	0.001396	0.001396	0.001396	0.001396	0.001396	0.001396
	0.000698	0.000698	0.000698	0.000698	0.000698	0.000698	0.000698	0.000698	0.000698	0.000698	0.000698	0.000698	0.000698	0.000698	0.000698	0.000698	0.000698	0.000698	0.000698	0.000698	0.000698	0.000698	0.000698	0.000698	0.000698	0.000698	0.000698	0.000698	0.000698	0.000698	0.000698	0.000698	0.000698	0.000698	0.000698	0.000698	0.000698	0.000698	0.000698	0.000698	0.000698	0.000698	0.000698	0.000698	0.000698	0.000698	0.000698	0.000698	0.000698
KOG3327	0.574115	0.472432	0.270336	0.662813	0.571385	0.673493	0.581051	0.716555	0.5017	0.250294	0.603353	0.630894	0.744333	0.452775	0.589608	0.6309	0.576747	0.490646	0.646686	0.615462	0.55879	0.654741	0.551369	0.362205	0.444609	0.622232	0.684298	0.67943	0.619337	0.146708	0.542114	0.382842	0.647606	0.621733	0.599019	0.640858	0.296046	0.626194	0.547309	0.58583	0.623827	0.586993	0.650986	0.6092	0.438546	0.399468	0.65932	0.558979	0.589839
	0.001396	0.001396	0.001396	0.001396	0.001396	0.001396	0.001396	0.001396	0.001396	0.001396	0.001396	0.001396	0.001396	0.001396	0.001396	0.001396	0.001396	0.001396	0.001396	0.001396	0.001396	0.001396	0.001396	0.001396	0.001396	0.001396	0.001396	0.001396	0.001396	0.001396	0.001396	0.001396	0.001396	0.001396	0.001396	0.001396	0.001396	0.001396	0.001396	0.001396	0.001396	0.001396	0.001396	0.001396	0.001396	0.001396	0.001396	0.001396	0.001396
	0.000698	0.000698	0.000698	0.000698	0.000698	0.000698	0.000698	0.000698	0.000698	0.000698	0.000698	0.000698	0.000698	0.000698	0.000698	0.000698	0.000698	0.000698	0.000698	0.000698	0.000698	0.000698	0.000698	0.000698	0.000698	0.000698	0.000698	0.000698	0.000698	0.000698	0.000698	0.000698	0.000698	0.000698	0.000698	0.000698	0.000698	0.000698	0.000698	0.000698	0.000698	0.000698	0.000698	0.000698	0.000698	0.000698	0.000698	0.000698	0.000698
KOG3341	0.707784	0.570078	0.390958	0.6507	0.401913	0.772878	0.674672	0.726418	0.578507	0.401585	0.593534	0.8109	0.708135	0.569231	0.731844	0.560945	0.804507	0.669559	0.504677	0.788031	0.52109	0.590372	0.704515	0.526402	0.552695	0.794245	0.787972	0.816372	0.750002	0.276778	0.666107	0.500452	0.725359	0.751389	0.768829	0.85409	0.247334	0.570908	0.737919	0.665389	0.665885	0.631253	0.668323	0.622107	0.610686	0.716702	0.827749	0.653128	0.781075
	0.001396	0.001396	0.001396	0.001396	0.001396	0.001396	0.001396	0.001396	0.001396	0.001396	0.001396	0.001396	0.001396	0.001396	0.001396	0.001396	0.001396	0.001396	0.001396	0.001396	0.001396	0.001396	0.001396	0.001396	0.001396	0.001396	0.001396	0.001396	0.001396	0.001396	0.001396	0.001396	0.001396	0.001396	0.001396	0.001396	0.001396	0.001396	0.001396	0.001396	0.001396	0.001396	0.001396	0.001396	0.001396	0.001396	0.001396	0.001396	0.001396
	0.000698	0.000698	0.000698	0.000698	0.000698	0.000698	0.000698	0.000698	0.000698	0.000698	0.000698	0.000698	0.000698	0.000698	0.000698	0.000698	0.000698	0.000698	0.000698	0.000698	0.000698	0.000698	0.000698	0.000698	0.000698	0.000698	0.000698	0.000698	0.000698	0.000698	0.000698	0.000698	0.000698	0.000698	0.000698	0.000698	0.000698	0.000698	0.000698	0.000698	0.000698	0.000698	0.000698	0.000698	0.000698	0.000698	0.000698	0.000698	0.000698
KOG3364	0.817152	0.726524	0.478199	0.752692	0.472882	0.743499	0.805009	0.736137	0.722815	0.433932	0.68826	0.889186	0.699494	0.68992	0.795499	0.596777	0.737772	0.818983	0.531361	0.808648	0.536262	0.659112	0.786516	0.660123	0.64378	0.816026	0.854769	0.794126	0.795875	0.365202	0.734327	0.646055	0.762488	0.758407	0.855879	0.841449	0.43074	0.640255	0.757676	0.635856	0.657988	0.759603	0.742944	0.58366	0.608178	0.78749	0.84304	0.739302	0.765997
	0.001396	0.001396	0.001396	0.001396	0.001396	0.001396	0.001396	0.001396	0.001396	0.001396	0.001396	0.001396	0.001396	0.001396	0.001396	0.001396	0.001396	0.001396	0.001396	0.001396	0.001396	0.001396	0.001396	0.001396	0.001396	0.001396	0.001396	0.001396	0.001396	0.001396	0.001396	0.001396	0.001396	0.001396	0.001396	0.001396	0.001396	0.001396	0.001396	0.001396	0.001396	0.001396	0.001396	0.001396	0.001396	0.001396	0.001396	0.001396	0.001396
	0.000698	0.000698	0.000698	0.000698	0.000698	0.000698	0.000698	0.000698	0.000698	0.000698	0.000698	0.000698	0.000698	0.000698	0.000698	0.000698	0.000698	0.000698	0.000698	0.000698	0.000698	0.000698	0.000698	0.000698	0.000698	0.000698	0.000698	0.000698	0.000698	0.000698	0.000698	0.000698	0.000698	0.000698	0.000698	0.000698	0.000698	0.000698	0.000698	0.000698	0.000698	0.000698	0.000698	0.000698	0.000698	0.000698	0.000698	0.000698	0.000698
KOG3381	0.751291	0.260434	0.036623	0.547621	0.515031	0.800647	0.459206	0.704948	0.657818	0.225071	0.800856	0.631273	0.806567	0.527694	0.642533	0.736795	0.620981	0.349999	0.801674	0.719852	0.737104	0.673362	0.576991	0.454013	0.535133	0.61406	0.630069	0.762257	0.617297	-0.130208	0.64239	0.501699	0.804175	0.79392	0.630932	0.641829	0.35373	0.795669	0.608158	0.774089	0.808456	0.727893	0.729196	0.863223	0.620326	0.291996	0.611489	0.570408	0.741183
	0.001396	0.001396	0.001396	0.001396	0.001396	0.001396	0.001396	0.001396	0.001396	0.001396	0.001396	0.001396	0.001396	0.001396	0.001396	0.001396	0.001396	0.001396	0.001396	0.001396	0.001396	0.001396	0.001396	0.001396	0.001396	0.001396	0.001396	0.001396	0.001396	0.001396	0.001396	0.001396	0.001396	0.001396	0.001396	0.001396	0.001396	0.001396	0.001396	0.001396	0.001396	0.001396	0.001396	0.001396	0.001396	0.001396	0.001396	0.001396	0.001396
	0.000698	0.000698	0.000698	0.000698	0.000698	0.000698	0.000698	0.000698	0.000698	0.000698	0.000698	0.000698	0.000698	0.000698	0.000698	0.000698	0.000698	0.000698	0.000698	0.000698	0.000698	0.000698	0.000698	0.000698	0.000698	0.000698	0.000698	0.000698	0.000698	0.000698	0.000698	0.000698	0.000698	0.000698	0.000698	0.000698	0.000698	0.000698	0.000698	0.000698	0.000698	0.000698	0.000698	0.000698	0.000698	0.000698	0.000698	0.000698	0.000698
KOG3438	0.786508	0.221566	0.017864	0.412844	0.315285	0.76507	0.435635	0.524901	0.768734	0.24659	0.683938	0.61675	0.665467	0.775416	0.642744	0.625216	0.580721	0.350518	0.566551	0.653155	0.608705	0.52983	0.642214	0.557887	0.454681	0.638672	0.628523	0.713843	0.594944	-0.112273	0.723352	0.737142	0.773225	0.77141	0.66891	0.607215	0.386104	0.723113	0.643913	0.759875	0.743429	0.724592	0.704153	0.742809	0.737929	0.332131	0.564497	0.571625	0.716796
	0.001396	0.001396	0.001396	0.001396	0.001396	0.001396	0.001396	0.001396	0.001396	0.001396	0.001396	0.001396	0.001396	0.001396	0.001396	0.001396	0.001396	0.001396	0.001396	0.001396	0.001396	0.001396	0.001396	0.001396	0.001396	0.001396	0.001396	0.001396	0.001396	0.001396	0.001396	0.001396	0.001396	0.001396	0.001396	0.001396	0.001396	0.001396	0.001396	0.001396	0.001396	0.001396	0.001396	0.001396	0.001396	0.001396	0.001396	0.001396	0.001396
	0.000698	0.000698	0.000698	0.000698	0.000698	0.000698	0.000698	0.000698	0.000698	0.000698	0.000698	0.000698	0.000698	0.000698	0.000698	0.000698	0.000698	0.000698	0.000698	0.000698	0.000698	0.000698	0.000698	0.000698	0.000698	0.000698	0.000698	0.000698	0.000698	0.000698	0.000698	0.000698	0.000698	0.000698	0.000698	0.000698	0.000698	0.000698	0.000698	0.000698	0.000698	0.000698	0.000698	0.000698	0.000698	0.000698	0.000698	0.000698	0.000698
KOG3786	0.855677	0.603332	0.360694	0.755508	0.523541	0.887827	0.735324	0.803086	0.813498	0.380416	0.753995	0.895994	0.828148	0.735157	0.894756	0.686693	0.802123	0.740017	0.689986	0.865879	0.699662	0.742594	0.801658	0.587132	0.637646	0.869013	0.899847	0.916394	0.868807	0.193371	0.831664	0.618482	0.871952	0.868493	0.849565	0.904676	0.397525	0.77271	0.878541	0.810622	0.859988	0.824303	0.838737	0.772235	0.737611	0.614132	0.836919	0.730751	0.871652
	0.001396	0.001396	0.001396	0.001396	0.001396	0.001396	0.001396	0.001396	0.001396	0.001396	0.001396	0.001396	0.001396	0.001396	0.001396	0.001396	0.001396	0.001396	0.001396	0.001396	0.001396	0.001396	0.001396	0.001396	0.001396	0.001396	0.001396	0.001396	0.001396	0.001396	0.001396	0.001396	0.001396	0.001396	0.001396	0.001396	0.001396	0.001396	0.001396	0.001396	0.001396	0.001396	0.001396	0.001396	0.001396	0.001396	0.001396	0.001396	0.001396
	0.000698	0.000698	0.000698	0.000698	0.000698	0.000698	0.000698	0.000698	0.000698	0.000698	0.000698	0.000698	0.000698	0.000698	0.000698	0.000698	0.000698	0.000698	0.000698	0.000698	0.000698	0.000698	0.000698	0.000698	0.000698	0.000698	0.000698	0.000698	0.000698	0.000698	0.000698	0.000698	0.000698	0.000698	0.000698	0.000698	0.000698	0.000698	0.000698	0.000698	0.000698	0.000698	0.000698	0.000698	0.000698	0.000698	0.000698	0.000698	0.000698
KOG3789	0.816894	0.359323	0.111365	0.642039	0.487454	0.873929	0.598914	0.803691	0.690454	0.319955	0.8315	0.736215	0.884195	0.634447	0.72808	0.783793	0.672033	0.477217	0.854114	0.799414	0.793105	0.804919	0.687384	0.534689	0.675609	0.719532	0.735171	0.830658	0.69582	-0.004077	0.721944	0.554373	0.871103	0.846937	0.711441	0.75128	0.424184	0.855967	0.64155	0.846527	0.858103	0.746828	0.81158	0.918532	0.575532	0.39795	0.736326	0.661362	0.825428
	0.001396	0.001396	0.001396	0.001396	0.001396	0.001396	0.001396	0.001396	0.001396	0.001396	0.001396	0.001396	0.001396	0.001396	0.001396	0.001396	0.001396	0.001396	0.001396	0.001396	0.001396	0.001396	0.001396	0.001396	0.001396	0.001396	0.001396	0.001396	0.001396	0.001396	0.001396	0.001396	0.001396	0.001396	0.001396	0.001396	0.001396	0.001396	0.001396	0.001396	0.001396	0.001396	0.001396	0.001396	0.001396	0.001396	0.001396	0.001396	0.001396
	0.000698	0.000698	0.000698	0.000698	0.000698	0.000698	0.000698	0.000698	0.000698	0.000698	0.000698	0.000698	0.000698	0.000698	0.000698	0.000698	0.000698	0.000698	0.000698	0.000698	0.000698	0.000698	0.000698	0.000698	0.000698	0.000698	0.000698	0.000698	0.000698	0.000698	0.000698	0.000698	0.000698	0.000698	0.000698	0.000698	0.000698	0.000698	0.000698	0.000698	0.000698	0.000698	0.000698	0.000698	0.000698	0.000698	0.000698	0.000698	0.000698
KOG3800	0.808989	0.413965	0.127559	0.693181	0.556243	0.824917	0.618486	0.731176	0.823535	0.27543	0.846969	0.750109	0.810357	0.747859	0.752324	0.708944	0.59837	0.56862	0.786787	0.789722	0.700974	0.801017	0.725197	0.567424	0.681853	0.728935	0.739995	0.804544	0.710868	-0.025756	0.818972	0.631147	0.893851	0.845187	0.760054	0.747933	0.444796	0.871126	0.775568	0.821769	0.802158	0.815707	0.8468	0.783317	0.646257	0.406186	0.714695	0.681417	0.763286
	0.001396	0.001396	0.001396	0.001396	0.001396	0.001396	0.001396	0.001396	0.001396	0.001396	0.001396	0.001396	0.001396	0.001396	0.001396	0.001396	0.001396	0.001396	0.001396	0.001396	0.001396	0.001396	0.001396	0.001396	0.001396	0.001396	0.001396	0.001396	0.001396	0.001396	0.001396	0.001396	0.001396	0.001396	0.001396	0.001396	0.001396	0.001396	0.001396	0.001396	0.001396	0.001396	0.001396	0.001396	0.001396	0.001396	0.001396	0.001396	0.001396
	0.000698	0.000698	0.000698	0.000698	0.000698	0.000698	0.000698	0.000698	0.000698	0.000698	0.000698	0.000698	0.000698	0.000698	0.000698	0.000698	0.000698	0.000698	0.000698	0.000698	0.000698	0.000698	0.000698	0.000698	0.000698	0.000698	0.000698	0.000698	0.000698	0.000698	0.000698	0.000698	0.000698	0.000698	0.000698	0.000698	0.000698	0.000698	0.000698	0.000698	0.000698	0.000698	0.000698	0.000698	0.000698	0.000698	0.000698	0.000698	0.000698
KOG3911	0.697782	0.531074	0.272495	0.736705	0.588422	0.690909	0.697666	0.680949	0.736767	0.230168	0.732998	0.704362	0.681924	0.595481	0.722243	0.652027	0.573573	0.600789	0.733984	0.752995	0.656522	0.72428	0.709604	0.49366	0.59003	0.688254	0.720518	0.733573	0.713114	0.073313	0.640019	0.544545	0.753513	0.752712	0.732734	0.716329	0.423042	0.712512	0.710835	0.644427	0.710499	0.741566	0.753792	0.628366	0.47618	0.403888	0.683211	0.60199	0.669849
	0.001396	0.001396	0.001396	0.001396	0.001396	0.001396	0.001396	0.001396	0.001396	0.001396	0.001396	0.001396	0.001396	0.001396	0.001396	0.001396	0.001396	0.001396	0.001396	0.001396	0.001396	0.001396	0.001396	0.001396	0.001396	0.001396	0.001396	0.001396	0.001396	0.001396	0.001396	0.001396	0.001396	0.001396	0.001396	0.001396	0.001396	0.001396	0.001396	0.001396	0.001396	0.001396	0.001396	0.001396	0.001396	0.001396	0.001396	0.001396	0.001396
	0.000698	0.000698	0.000698	0.000698	0.000698	0.000698	0.000698	0.000698	0.000698	0.000698	0.000698	0.000698	0.000698	0.000698	0.000698	0.000698	0.000698	0.000698	0.000698	0.000698	0.000698	0.000698	0.000698	0.000698	0.000698	0.000698	0.000698	0.000698	0.000698	0.000698	0.000698	0.000698	0.000698	0.000698	0.000698	0.000698	0.000698	0.000698	0.000698	0.000698	0.000698	0.000698	0.000698	0.000698	0.000698	0.000698	0.000698	0.000698	0.000698
KOG4017	0.530731	0.331397	0.111174	0.331873	0.29377	0.432104	0.381868	0.381301	0.545328	0.18625	0.358994	0.456877	0.380529	0.542102	0.598849	0.251731	0.555611	0.364484	0.351195	0.463998	0.441294	0.339393	0.445582	0.52973	0.361413	0.456004	0.53541	0.482306	0.56152	0.01878	0.413716	0.429092	0.435978	0.521623	0.523327	0.510428	0.242204	0.433682	0.505221	0.393288	0.62199	0.566951	0.434874	0.375547	0.437081	0.288474	0.398513	0.337957	0.419629
	0.001396	0.001396	0.001396	0.001396	0.001396	0.001396	0.001396	0.001396	0.001396	0.001396	0.001396	0.001396	0.001396	0.001396	0.001396	0.001396	0.001396	0.001396	0.001396	0.001396	0.001396	0.001396	0.001396	0.001396	0.001396	0.001396	0.001396	0.001396	0.001396	0.001396	0.001396	0.001396	0.001396	0.001396	0.001396	0.001396	0.001396	0.001396	0.001396	0.001396	0.001396	0.001396	0.001396	0.001396	0.001396	0.001396	0.001396	0.001396	0.001396
	0.000698	0.000698	0.000698	0.000698	0.000698	0.000698	0.000698	0.000698	0.000698	0.000698	0.000698	0.000698	0.000698	0.000698	0.000698	0.000698	0.000698	0.000698	0.000698	0.000698	0.000698	0.000698	0.000698	0.000698	0.000698	0.000698	0.000698	0.000698	0.000698	0.000698	0.000698	0.000698	0.000698	0.000698	0.000698	0.000698	0.000698	0.000698	0.000698	0.000698	0.000698	0.000698	0.000698	0.000698	0.000698	0.000698	0.000698	0.000698	0.000698
KOG4018	0.813968	0.55723	0.356313	0.725798	0.480872	0.879985	0.736272	0.847117	0.703163	0.341469	0.768965	0.88166	0.856426	0.709236	0.774121	0.717684	0.713598	0.73091	0.671158	0.836445	0.612197	0.786861	0.784493	0.572896	0.604123	0.821956	0.833391	0.876645	0.826694	0.174288	0.841693	0.512084	0.873199	0.819474	0.765939	0.828519	0.425841	0.76879	0.79034	0.864554	0.770676	0.725122	0.832819	0.801019	0.646877	0.590225	0.823495	0.725969	0.865236
	0.001396	0.001396	0.001396	0.001396	0.001396	0.001396	0.001396	0.001396	0.001396	0.001396	0.001396	0.001396	0.001396	0.001396	0.001396	0.001396	0.001396	0.001396	0.001396	0.001396	0.001396	0.001396	0.001396	0.001396	0.001396	0.001396	0.001396	0.001396	0.001396	0.001396	0.001396	0.001396	0.001396	0.001396	0.001396	0.001396	0.001396	0.001396	0.001396	0.001396	0.001396	0.001396	0.001396	0.001396	0.001396	0.001396	0.001396	0.001396	0.001396
	0.000698	0.000698	0.000698	0.000698	0.000698	0.000698	0.000698	0.000698	0.000698	0.000698	0.000698	0.000698	0.000698	0.000698	0.000698	0.000698	0.000698	0.000698	0.000698	0.000698	0.000698	0.000698	0.000698	0.000698	0.000698	0.000698	0.000698	0.000698	0.000698	0.000698	0.000698	0.000698	0.000698	0.000698	0.000698	0.000698	0.000698	0.000698	0.000698	0.000698	0.000698	0.000698	0.000698	0.000698	0.000698	0.000698	0.000698	0.000698	0.000698
KOG4089	0.857139	0.31167	0.05101	0.572881	0.491253	0.895763	0.538807	0.745219	0.76343	0.303684	0.81015	0.728235	0.884356	0.723204	0.755064	0.717166	0.646705	0.452589	0.837497	0.783841	0.780996	0.764996	0.682901	0.59804	0.629921	0.698702	0.721289	0.823748	0.724709	-0.082496	0.770159	0.599416	0.9072	0.88154	0.694557	0.730828	0.456751	0.884518	0.68647	0.898919	0.91322	0.825096	0.8157	0.924285	0.697842	0.351387	0.689362	0.675811	0.835443
	0.001396	0.001396	0.001396	0.001396	0.001396	0.001396	0.001396	0.001396	0.001396	0.001396	0.001396	0.001396	0.001396	0.001396	0.001396	0.001396	0.001396	0.001396	0.001396	0.001396	0.001396	0.001396	0.001396	0.001396	0.001396	0.001396	0.001396	0.001396	0.001396	0.001396	0.001396	0.001396	0.001396	0.001396	0.001396	0.001396	0.001396	0.001396	0.001396	0.001396	0.001396	0.001396	0.001396	0.001396	0.001396	0.001396	0.001396	0.001396	0.001396
	0.000698	0.000698	0.000698	0.000698	0.000698	0.000698	0.000698	0.000698	0.000698	0.000698	0.000698	0.000698	0.000698	0.000698	0.000698	0.000698	0.000698	0.000698	0.000698	0.000698	0.000698	0.000698	0.000698	0.000698	0.000698	0.000698	0.000698	0.000698	0.000698	0.000698	0.000698	0.000698	0.000698	0.000698	0.000698	0.000698	0.000698	0.000698	0.000698	0.000698	0.000698	0.000698	0.000698	0.000698	0.000698	0.000698	0.000698	0.000698	0.000698
KOG4093	0.840918	0.469395	0.239869	0.663424	0.449367	0.838579	0.663519	0.741698	0.85588	0.324583	0.752014	0.809804	0.785448	0.82984	0.813028	0.68031	0.705807	0.612192	0.699174	0.812553	0.670759	0.776611	0.792812	0.662976	0.563921	0.826039	0.827016	0.85221	0.793407	0.074445	0.847914	0.682254	0.862766	0.792257	0.811433	0.809743	0.455759	0.820183	0.816054	0.833207	0.793661	0.796462	0.856545	0.750363	0.65893	0.499439	0.742317	0.683064	0.809903
	0.001396	0.001396	0.001396	0.001396	0.001396	0.001396	0.001396	0.001396	0.001396	0.001396	0.001396	0.001396	0.001396	0.001396	0.001396	0.001396	0.001396	0.001396	0.001396	0.001396	0.001396	0.001396	0.001396	0.001396	0.001396	0.001396	0.001396	0.001396	0.001396	0.001396	0.001396	0.001396	0.001396	0.001396	0.001396	0.001396	0.001396	0.001396	0.001396	0.001396	0.001396	0.001396	0.001396	0.001396	0.001396	0.001396	0.001396	0.001396	0.001396
	0.000698	0.000698	0.000698	0.000698	0.000698	0.000698	0.000698	0.000698	0.000698	0.000698	0.000698	0.000698	0.000698	0.000698	0.000698	0.000698	0.000698	0.000698	0.000698	0.000698	0.000698	0.000698	0.000698	0.000698	0.000698	0.000698	0.000698	0.000698	0.000698	0.000698	0.000698	0.000698	0.000698	0.000698	0.000698	0.000698	0.000698	0.000698	0.000698	0.000698	0.000698	0.000698	0.000698	0.000698	0.000698	0.000698	0.000698	0.000698	0.000698
[truncated: 21 more columns]

## Sheet: Additonal file 3
Additional file 3.Correlation values obtained by Pearson’s correlation by comparing the distance matrix of KOG2671 with each distance matrix of 69 KOGs, non-directional probability and T- distribution.
KOG number	Correlation value	Non-directional probability	T distribution
KOG0340	0.930276	0.001396	0.000698
KOG4089	0.9072	0.001396	0.000698
KOG0173	0.905277	0.001396	0.000698
KOG2728	0.904575	0.001396	0.000698
KOG3111	0.89452	0.001396	0.000698
KOG3800	0.893851	0.001396	0.000698
KOG3024	0.892732	0.001396	0.000698
KOG2905	0.888098	0.001396	0.000698
KOG0816	0.887885	0.001396	0.000698
KOG3013	0.887556	0.001396	0.000698
KOG1416	0.885297	0.001396	0.000698
KOG2299	0.883838	0.001396	0.000698
KOG3045	0.878153	0.001396	0.000698
KOG3003	0.876969	0.001396	0.000698
KOG4018	0.873199	0.001396	0.000698
KOG3786	0.871952	0.001396	0.000698
KOG3789	0.871103	0.001396	0.000698
KOG0809	0.862901	0.001396	0.000698
KOG4093	0.862766	0.001396	0.000698
KOG3015	0.861143	0.001396	0.000698
KOG2487	0.85784	0.001396	0.000698
KOG0438	0.851208	0.001396	0.000698
KOG0645	0.850602	0.001396	0.000698
KOG2851	0.848428	0.001396	0.000698
KOG2267	0.847132	0.001396	0.000698
KOG2732	0.843559	0.001396	0.000698
KOG2021	0.835435	0.001396	0.000698
KOG0991	0.833849	0.001396	0.000698
KOG3224	0.829617	0.001396	0.000698
KOG2994	0.827848	0.001396	0.000698
KOG3103	0.820642	0.001396	0.000698
KOG1598	0.817558	0.001396	0.000698
KOG0436	0.817063	0.001396	0.000698
KOG2326	0.811795	0.001396	0.000698
KOG1355	0.810263	0.001396	0.000698
KOG1741	0.807474	0.001396	0.000698
KOG3381	0.804175	0.001396	0.000698
KOG3244	0.787669	0.001396	0.000698
KOG1534	0.784778	0.001396	0.000698
KOG3229	0.782081	0.001396	0.000698
KOG3438	0.773225	0.001396	0.000698
KOG1069	0.764997	0.001396	0.000698
KOG3364	0.762488	0.001396	0.000698
KOG0989	0.760032	0.001396	0.000698
KOG3911	0.753513	0.001396	0.000698
KOG3104	0.731036	0.001396	0.000698
KOG0304	0.726095	0.001396	0.000698
KOG3341	0.725359	0.001396	0.000698
KOG3059	0.715792	0.001396	0.000698
KOG3259	0.713577	0.001396	0.000698
KOG3313	0.713118	0.001396	0.000698
KOG1750	0.702302	0.001396	0.000698
KOG3240	0.695258	0.001396	0.000698
KOG0396	0.694829	0.001396	0.000698
KOG1173	0.692888	0.001396	0.000698
KOG2626	0.683856	0.001396	0.000698
KOG1299	0.663906	0.001396	0.000698
KOG3327	0.647606	0.001396	0.000698
KOG1746	0.616026	0.001396	0.000698
KOG3159	0.606782	0.001396	0.000698
KOG0325	0.556121	0.001396	0.000698
KOG3063	0.500385	0.001396	0.000698
KOG0282	0.499012	0.001396	0.000698
KOG2874	0.475101	0.001396	0.000698
KOG4017	0.435978	0.001396	0.000698
KOG3228	0.362015	0.001396	0.000698
KOG0551	0.350553	0.001396	0.000698
KOG0285	0.237562	0.001396	0.000698
KOG2441	0.075407	0.001396	0.000698
